# Supplementary material for: 2-[4-(2-{5-tert-Butyl-2-chloro-3-[2-(3-pentyl-1,3-benzothia­zol-2-yl­idene)ethyl­idene]cyclo­hex-1-en­yl}ethen­yl)-3-cyano-5,5-dimethyl­furan-2-yl­idene]malono­nitrile
Source: Acta Crystallogr Sect E Struct Rep Online. 2012 Dec 22;69(Pt 1):o120–1. doi: 10.1107/S1600536812050842 (PMC3588378; doi:10.1107/S1600536812050842)
Supplement: Supplementary file 1 [file e-69-0o120-sup1.cif]

##############################################################################
#                                                                            #
# This CIF contains the data in a paper accepted for publication in          #
# Acta Crystallographica Section E. It conforms to the requirements of       #
# Notes for Authors for Acta Crystallographica Section E, and has been       #
# peer reviewed under the auspices of the IUCr Commission on Journals.       #
#                                                                            #
# Full details of the Crystallographic Information File format               #
# are given in the paper "The Crystallographic Information File (CIF):       #
# a New Standard Archive File for Crystallography" by S. R. Hall, F. H.      #
# Allen and I. D. Brown [Acta Cryst. (1991), A47, 655-685].                  #
#                                                                            #
# The current version of the core CIF dictionary is obtainable from          #
# ftp://ftp.iucr.org/pub/cif_core.dic.                                       #
#                                                                            #
# Software is freely available for graphical display of the structure(s)     #
# in this CIF. For information consult the CIF software page                 #
# http://www.iucr.org/resources/cif/software.                                #
#                                                                            #
# This file may be used for bona fide research purposes within the           #
# scientific community so long as proper attribution is given to the journal # 
# article from which it was obtained.                                        #
#                                                                            #
##############################################################################
data_global
_audit_creation_method     SHELXL
_journal_date_recd_electronic     2012-11-21
_journal_date_accepted     2012-12-13
_journal_name_full     'Acta Crystallographica, Section E'
_journal_year     2013
_journal_volume     69
_journal_issue      1
_journal_page_first     o120
_journal_page_last     o121
_journal_paper_category     QO
_journal_paper_doi     10.1107/S1600536812050842
_journal_coeditor_code     BX2431
_publ_contact_author_name     'Gainsford, Graeme J.'
_publ_contact_author_address
;
Industrial Research Limited
PO Box 31-310
Lower Hutt 5040
New Zealand
;
_publ_contact_author_email     g.gainsford@irl.cri.nz
_publ_contact_author_fax     '64(4)931 3142'
_publ_contact_author_phone     '64(4)931 3518'
_publ_section_title
;\
2-[4-(2-{5-<i>tert</i>-Butyl-2-chloro-3-[2-(3-pentyl-1,3-benzothiazol-2-\
ylidene)ethylidene]cyclohex-1-enyl}ethenyl)-3-cyano-5,5-dimethylfuran-2-\
ylidene]malononitrile
;
loop_
    _publ_author_name
    _publ_author_address
    'Gainsford, Graeme J.'
;Industrial Research Limited
 PO Box 31-310
 Lower Hutt
 New Zealand
;
    'Ashraf, Mohamed'
;Industrial Research Limited
 PO Box 31-310
 Lower Hutt
 New Zealand
;
    'Kay, Andrew J.'
;Industrial Research Limited
 PO Box 31-310
 Lower Hutt
 New Zealand
;
data_I
_audit_creation_method     SHELXL-97
_chemical_name_systematic
;
2-[4-(2-{5-<i>tert</i>-Butyl-2-chloro-3-[2-(3-pentyl-1,3-benzothiazol-2-
ylidene)ethylidene]cyclohex-1-enyl}ethenyl)-3-cyano-5,5-dimethylfuran-2-
ylidene]malononitrile
;
_chemical_name_common     ?
_chemical_formula_moiety     'C36 H39 Cl N4 O S'
_chemical_formula_sum     'C36 H39 Cl N4 O S'
_chemical_formula_iupac     'C36 H39 Cl N4 O S'
_chemical_formula_weight     611.22
_chemical_melting_point     ?
_symmetry_cell_setting     monoclinic
_symmetry_space_group_name_H-M     'P 21/n'
_symmetry_space_group_name_Hall     '-p 2yn'
loop_
    _symmetry_equiv_pos_as_xyz
    'x, y, z'
    '-x+1/2, y+1/2, -z+1/2'
    '-x, -y, -z'
    'x-1/2, -y-1/2, z-1/2'
_cell_length_a     8.6293(5)
_cell_length_b     20.1267(11)
_cell_length_c     19.5299(11)
_cell_angle_alpha     90.00
_cell_angle_beta     102.236(4)
_cell_angle_gamma     90.00
_cell_volume     3314.9(3)
_cell_formula_units_Z     4
_cell_measurement_reflns_used     3784
_cell_measurement_theta_min     2.13
_cell_measurement_theta_max     22.57
_cell_measurement_temperature     116(2)
_exptl_crystal_description     wedge
_exptl_crystal_colour     green
_exptl_crystal_size_max     0.71
_exptl_crystal_size_mid     0.30
_exptl_crystal_size_min     0.10
_exptl_crystal_density_diffrn     1.225
_exptl_crystal_density_meas     ?
_exptl_crystal_density_method     'not measured'
_exptl_crystal_F_000     1296
_exptl_absorpt_coefficient_mu     0.212
_exptl_absorpt_correction_type     multi-scan
_exptl_absorpt_process_details
;
(Blessing, 1995) and SADABS (Bruker, 2005)
;
_exptl_absorpt_correction_T_min     0.614
_exptl_absorpt_correction_T_max     0.746
_exptl_special_details     ?
_diffrn_ambient_temperature     116(2)
_diffrn_radiation_type     MoK\a
_diffrn_radiation_wavelength     0.71073
_diffrn_radiation_source     'fine-focus sealed tube'
_diffrn_radiation_monochromator     graphite
_diffrn_measurement_device_type
;
Bruker--Nonius APEXII CCD area-detector
;
_diffrn_measurement_method     '\f and \w scans'
_diffrn_detector_area_resol_mean     8.333
_diffrn_reflns_number     32003
_diffrn_reflns_av_R_equivalents     0.1063
_diffrn_reflns_av_sigmaI/netI     0.0959
_diffrn_reflns_theta_min     2.94
_diffrn_reflns_theta_max     25.19
_diffrn_reflns_theta_full     25.19
_diffrn_measured_fraction_theta_max     0.995
_diffrn_measured_fraction_theta_full     0.995
_diffrn_reflns_limit_h_min     -10
_diffrn_reflns_limit_h_max     10
_diffrn_reflns_limit_k_min     0
_diffrn_reflns_limit_k_max     24
_diffrn_reflns_limit_l_min     0
_diffrn_reflns_limit_l_max     23
_diffrn_standards_number     0
_diffrn_standards_interval_count     ?
_diffrn_standards_interval_time     ?
_diffrn_standards_decay_%     0
_refine_special_details
;
Refinement of <i>F</i>^2^ against ALL reflections. The weighted <i>R</i>-factor
<i>wR</i> and goodness of fit <i>S</i> are based on <i>F</i>^2^, conventional
<i>R</i>-factors <i>R</i> are based on <i>F</i>, with <i>F</i> set to zero for
negative <i>F</i>^2^. The threshold expression of <i>F</i>^2^ >
\s(<i>F</i>^2^) is used only for calculating <i>R</i>-factors(gt) <i>etc</i>.
and is not relevant to the choice of reflections for refinement.
<i>R</i>-factors based on <i>F</i>^2^ are statistically about twice as large
as those based on <i>F</i>, and <i>R</i>- factors based on ALL data will be
even larger.
;
_reflns_number_total     5943
_reflns_number_gt     3121
_reflns_threshold_expression     I>2sigma(I)
_refine_ls_structure_factor_coef     Fsqd
_refine_ls_matrix_type     full
_refine_ls_R_factor_all     0.1448
_refine_ls_R_factor_gt     0.0590
_refine_ls_wR_factor_gt     0.1305
_refine_ls_wR_factor_ref     0.1766
_refine_ls_goodness_of_fit_ref     1.012
_refine_ls_restrained_S_all     1.008
_refine_ls_number_reflns     5943
_refine_ls_number_parameters     451
_refine_ls_number_restraints     75
_refine_ls_hydrogen_treatment     mixed
_refine_ls_weighting_scheme     calc
_refine_ls_weighting_details
         'calc w=1/[\s^2^(Fo^2^)+(0.0638P)^2^+4.4837P] where P=(Fo^2^+2Fc^2^)/3'
_atom_sites_solution_hydrogens     geom
_atom_sites_solution_primary     direct
_atom_sites_solution_secondary     difmap
_refine_ls_shift/su_max     0.001
_refine_ls_shift/su_mean     0.000
_refine_diff_density_max     0.446
_refine_diff_density_min     -0.290
_refine_ls_extinction_method     'SHELXL97 (Sheldrick, 2008)'
_refine_ls_extinction_coef     0.0116(12)
_refine_ls_extinction_expression
                                  'Fc^*^=kFc[1+0.001xFc^2^\l^3^/sin(2\q)]^-1/4^'
loop_
    _atom_type_symbol
    _atom_type_description
    _atom_type_scat_dispersion_real
    _atom_type_scat_dispersion_imag
    _atom_type_scat_source
    'C' 'C' 0.0033 0.0016
                         'International Tables Vol C Tables 4.2.6.8 and 6.1.1.4'
    'H' 'H' 0.0000 0.0000
                         'International Tables Vol C Tables 4.2.6.8 and 6.1.1.4'
    'N' 'N' 0.0061 0.0033
                         'International Tables Vol C Tables 4.2.6.8 and 6.1.1.4'
    'O' 'O' 0.0106 0.0060
                         'International Tables Vol C Tables 4.2.6.8 and 6.1.1.4'
    'S' 'S' 0.1246 0.1234
                         'International Tables Vol C Tables 4.2.6.8 and 6.1.1.4'
    'Cl' 'Cl' 0.1484 0.1585
                         'International Tables Vol C Tables 4.2.6.8 and 6.1.1.4'
_computing_data_collection     'APEX2 (Bruker, 2005)'
_computing_cell_refinement     'SAINT (Bruker, 2005)'
_computing_data_reduction
;
SAINT (Bruker, 2005)
;
_computing_structure_solution     'SHELXS97 (Sheldrick, 2008)'
_computing_structure_refinement     'SHELXL97 (Sheldrick, 2008)'
_computing_molecular_graphics
;
ORTEP-3 (Farrugia, 2012) and <i>Mercury</i> (Macrae <i>et al.</i>,
2008)
;
_computing_publication_material
;
SHELXL97 (Sheldrick, 2008) and PLATON (Spek, 2009)
;
loop_
    _atom_site_type_symbol
    _atom_site_label
    _atom_site_fract_x
    _atom_site_fract_y
    _atom_site_fract_z
    _atom_site_U_iso_or_equiv
    _atom_site_adp_type
    _atom_site_calc_flag
    _atom_site_refinement_flags
    _atom_site_occupancy
    _atom_site_symmetry_multiplicity
    _atom_site_disorder_assembly
    _atom_site_disorder_group
    S S1 0.84867(14) 0.56424(5) 0.56589(5) 0.0354(3) Uani d . 1 1 . .
    Cl Cl1 0.59822(18) 0.34404(6) 0.56970(6) 0.0578(4) Uani d . 1 1 . .
    O O1 0.2567(4) 0.01211(13) 0.53229(13) 0.0371(8) Uani d . 1 1 . .
    N N1 0.3033(5) -0.11885(17) 0.6490(2) 0.0515(11) Uani d . 1 1 . .
    N N2 0.4423(6) 0.05365(18) 0.7780(2) 0.0587(12) Uani d . 1 1 . .
    N N3 0.4426(5) 0.20025(18) 0.6737(2) 0.0510(11) Uani d . 1 1 . .
    N N4 0.8980(4) 0.60153(15) 0.44692(17) 0.0339(9) Uani d . 1 1 . .
    C C1 0.3163(5) -0.0619(2) 0.6503(2) 0.0375(11) Uani d . 1 1 . .
    C C2 0.3386(5) 0.00825(19) 0.6541(2) 0.0335(10) Uani d . 1 1 . .
    C C3 0.3961(6) 0.0353(2) 0.7218(2) 0.0381(11) Uani d . 1 1 . .
    C C4 0.3103(5) 0.1229(2) 0.5049(2) 0.0358(11) Uani d . 1 1 . .
    C C5 0.3436(5) 0.11290(18) 0.5781(2) 0.0306(10) Uani d . 1 1 . .
    C C6 0.3136(5) 0.04571(19) 0.5921(2) 0.0307(10) Uani d . 1 1 . .
    C C7 0.2428(5) 0.0579(2) 0.4718(2) 0.0361(11) Uani d . 1 1 . .
    C C8 0.0673(6) 0.0629(2) 0.4383(2) 0.0508(13) Uani d . 1 1 . .
    H H8A 0.0288 0.0197 0.4187 0.076 Uiso calc R 1 1 . .
    H H8B 0.0518 0.0962 0.4009 0.076 Uiso calc R 1 1 . .
    H H8C 0.0083 0.0761 0.4738 0.076 Uiso calc R 1 1 . .
    C C9 0.3402(6) 0.0276(2) 0.4235(2) 0.0473(12) Uani d . 1 1 . .
    H H9A 0.4529 0.0292 0.4462 0.071 Uiso calc R 1 1 . .
    H H9B 0.3227 0.0528 0.3796 0.071 Uiso calc R 1 1 . .
    H H9C 0.3079 -0.0187 0.4136 0.071 Uiso calc R 1 1 . .
    C C10 0.3996(5) 0.1602(2) 0.6312(2) 0.0359(11) Uani d . 1 1 . .
    C C11 0.3377(6) 0.1756(2) 0.4638(2) 0.0444(12) Uani d . 1 1 . .
    H H11 0.2991 0.1716 0.4147 0.053 Uiso calc R 1 1 . .
    C C12 0.4175(5) 0.2346(2) 0.4881(2) 0.0359(11) Uani d . 1 1 A .
    H H12 0.4429 0.2408 0.5375 0.043 Uiso calc R 1 1 . .
    C C13 0.4633(5) 0.2847(2) 0.4481(2) 0.0372(11) Uani d D 1 1 . .
    C C14 0.5547(5) 0.33952(19) 0.4780(2) 0.0320(10) Uani d . 1 1 A .
    C C15 0.6128(5) 0.38858(18) 0.4412(2) 0.0294(10) Uani d . 1 1 . .
    C C16 0.5855(6) 0.38354(19) 0.3622(2) 0.0331(10) Uani d D 1 1 A .
    H H16A 0.690(2) 0.381(2) 0.349(2) 0.040 Uiso d D 1 1 . .
    H H16B 0.517(4) 0.4212(13) 0.3440(19) 0.040 Uiso d D 1 1 . .
    C C19 0.4468(5) 0.32423(18) 0.2493(2) 0.0364(11) Uani d D 1 1 . .
    C C23 0.6969(5) 0.44466(18) 0.4748(2) 0.0323(10) Uani d . 1 1 A .
    H H23 0.7070 0.4486 0.5240 0.039 Uiso calc R 1 1 . .
    C C24 0.7642(5) 0.49323(18) 0.4417(2) 0.0315(10) Uani d . 1 1 . .
    H H24 0.7642 0.4882 0.3933 0.038 Uiso calc R 1 1 A .
    C C25 0.8342(5) 0.55100(18) 0.4771(2) 0.0313(10) Uani d . 1 1 A .
    C C26 0.9572(5) 0.65384(19) 0.4932(2) 0.0351(10) Uani d . 1 1 . .
    C C27 1.0259(6) 0.7125(2) 0.4767(2) 0.0436(12) Uani d . 1 1 . .
    H H27 1.0343 0.7220 0.4300 0.052 Uiso calc R 1 1 . .
    C C28 1.0818(6) 0.7565(2) 0.5310(3) 0.0497(13) Uani d . 1 1 . .
    H H28 1.1303 0.7967 0.5212 0.060 Uiso calc R 1 1 . .
    C C29 1.0687(6) 0.7433(2) 0.5994(3) 0.0482(13) Uani d . 1 1 . .
    H H29 1.1084 0.7745 0.6353 0.058 Uiso calc R 1 1 . .
    C C30 0.9981(6) 0.6849(2) 0.6158(2) 0.0426(12) Uani d . 1 1 . .
    H H30 0.9885 0.6757 0.6624 0.051 Uiso calc R 1 1 . .
    C C31 0.9420(5) 0.64050(19) 0.5616(2) 0.0363(11) Uani d . 1 1 . .
    C C32 0.9094(6) 0.6037(2) 0.3720(2) 0.0404(11) Uani d . 1 1 . .
    H H32A 0.9185 0.5578 0.3552 0.061 Uiso calc R 1 1 . .
    H H32B 1.0070 0.6279 0.3681 0.061 Uiso calc R 1 1 . .
    C C33 0.7674(6) 0.6372(2) 0.3252(2) 0.0476(13) Uani d . 1 1 . .
    H H33A 0.7448 0.6791 0.3478 0.071 Uiso calc R 1 1 . .
    H H33B 0.7963 0.6491 0.2803 0.071 Uiso calc R 1 1 . .
    C C34 0.6170(6) 0.5956(2) 0.3094(2) 0.0455(13) Uani d . 1 1 . .
    H H34A 0.5902 0.5822 0.3543 0.068 Uiso calc R 1 1 . .
    H H34B 0.6381 0.5546 0.2849 0.068 Uiso calc R 1 1 . .
    C C35 0.4739(7) 0.6309(2) 0.2647(2) 0.0566(15) Uani d . 1 1 . .
    H H35A 0.4951 0.6397 0.2177 0.085 Uiso calc R 1 1 . .
    H H35B 0.4586 0.6741 0.2865 0.085 Uiso calc R 1 1 . .
    C C36 0.3223(7) 0.5897(3) 0.2571(3) 0.0679(18) Uani d . 1 1 . .
    H H36A 0.3330 0.5488 0.2312 0.102 Uiso calc R 1 1 . .
    H H36B 0.2321 0.6155 0.2315 0.102 Uiso calc R 1 1 . .
    H H36C 0.3046 0.5784 0.3036 0.102 Uiso calc R 1 1 . .
    C C17A 0.456(2) 0.3354(9) 0.3291(9) 0.030(3) Uani d PU 0.52(3) 1 A 1
    H H17B 0.3546 0.3578 0.3321 0.045 Uiso calc PR 0.52(3) 1 A 1
    C C18A 0.457(3) 0.2721(7) 0.3690(5) 0.041(4) Uani d PDU 0.52(3) 1 A 1
    H H18A 0.5507 0.2453 0.3641 0.061 Uiso calc PR 0.52(3) 1 A 1
    H H18B 0.3610 0.2462 0.3488 0.061 Uiso calc PR 0.52(3) 1 A 1
    C C20A 0.327(3) 0.2697(10) 0.2179(17) 0.065(7) Uani d PDU 0.53(3) 1 A 1
    H H20D 0.2282 0.2761 0.2341 0.097 Uiso calc PR 0.53(3) 1 A 1
    H H20E 0.3716 0.2260 0.2331 0.097 Uiso calc PR 0.53(3) 1 A 1
    H H20F 0.3059 0.2723 0.1667 0.097 Uiso calc PR 0.53(3) 1 A 1
    C C21A 0.5878(18) 0.3349(16) 0.2147(10) 0.082(7) Uani d PDU 0.53(3) 1 A 1
    H H21D 0.5520 0.3323 0.1637 0.123 Uiso calc PRD 0.53(3) 1 A 1
    H H21E 0.6678 0.3006 0.2307 0.123 Uiso calc PRD 0.53(3) 1 A 1
    H H21F 0.6342 0.3788 0.2276 0.123 Uiso calc PRD 0.53(3) 1 A 1
    C C22A 0.389(4) 0.3895(7) 0.2107(8) 0.076(7) Uani d PDU 0.53(3) 1 A 1
    H H22D 0.2902 0.4036 0.2232 0.113 Uiso calc PR 0.53(3) 1 A 1
    H H22E 0.3711 0.3823 0.1600 0.113 Uiso calc PR 0.53(3) 1 A 1
    H H22F 0.4700 0.4240 0.2244 0.113 Uiso calc PR 0.53(3) 1 A 1
    C C17B 0.515(2) 0.3180(8) 0.3303(9) 0.023(3) Uani d PU 0.48(3) 1 A 2
    H H17A 0.6009 0.2839 0.3379 0.035 Uiso calc PR 0.48(3) 1 A 2
    C C18B 0.385(2) 0.2951(8) 0.3710(5) 0.034(4) Uani d PDU 0.48(3) 1 A 2
    H H18C 0.3012 0.3293 0.3667 0.051 Uiso calc PR 0.48(3) 1 A 2
    H H18D 0.3357 0.2531 0.3507 0.051 Uiso calc PR 0.48(3) 1 A 2
    C C20B 0.387(3) 0.2544(7) 0.225(2) 0.055(6) Uani d PDU 0.47(3) 1 A 2
    H H20A 0.2956 0.2430 0.2455 0.083 Uiso calc PR 0.47(3) 1 A 2
    H H20B 0.4715 0.2219 0.2402 0.083 Uiso calc PR 0.47(3) 1 A 2
    H H20C 0.3541 0.2537 0.1738 0.083 Uiso calc PR 0.47(3) 1 A 2
    C C21B 0.6072(14) 0.3068(11) 0.2329(10) 0.059(5) Uani d PDU 0.47(3) 1 A 2
    H H21A 0.5937 0.2972 0.1828 0.089 Uiso calc PR 0.47(3) 1 A 2
    H H21B 0.6509 0.2676 0.2601 0.089 Uiso calc PR 0.47(3) 1 A 2
    H H21C 0.6801 0.3443 0.2454 0.089 Uiso calc PR 0.47(3) 1 A 2
    C C22B 0.3139(19) 0.3755(8) 0.2311(13) 0.063(5) Uani d PDU 0.47(3) 1 A 2
    H H22A 0.2369 0.3684 0.2607 0.095 Uiso calc PR 0.47(3) 1 A 2
    H H22B 0.2610 0.3707 0.1817 0.095 Uiso calc PR 0.47(3) 1 A 2
    H H22C 0.3586 0.4203 0.2391 0.095 Uiso calc PR 0.47(3) 1 A 2
loop_
    _atom_site_aniso_label
    _atom_site_aniso_U_11
    _atom_site_aniso_U_22
    _atom_site_aniso_U_33
    _atom_site_aniso_U_12
    _atom_site_aniso_U_13
    _atom_site_aniso_U_23
    S1 0.0532(8) 0.0223(5) 0.0285(6) -0.0038(5) 0.0034(5) -0.0020(4)
    Cl1 0.1076(12) 0.0406(6) 0.0267(6) -0.0273(7) 0.0177(6) -0.0036(5)
    O1 0.058(2) 0.0241(14) 0.0249(15) -0.0138(14) 0.0002(14) 0.0032(12)
    N1 0.079(3) 0.027(2) 0.045(2) -0.009(2) 0.006(2) 0.0054(17)
    N2 0.105(4) 0.035(2) 0.029(2) 0.005(2) -0.001(2) 0.0003(18)
    N3 0.077(3) 0.030(2) 0.046(2) -0.008(2) 0.014(2) -0.0047(18)
    N4 0.047(2) 0.0196(16) 0.033(2) -0.0038(16) 0.0037(17) -0.0035(14)
    C1 0.053(3) 0.028(2) 0.028(2) -0.006(2) 0.002(2) 0.0060(18)
    C2 0.050(3) 0.022(2) 0.027(2) -0.0055(19) 0.005(2) -0.0002(16)
    C3 0.055(3) 0.024(2) 0.033(3) 0.002(2) 0.006(2) 0.0050(19)
    C4 0.041(3) 0.028(2) 0.037(3) -0.010(2) 0.007(2) 0.0028(19)
    C5 0.042(3) 0.0221(19) 0.026(2) -0.0084(19) 0.0049(19) 0.0000(16)
    C6 0.040(3) 0.025(2) 0.027(2) -0.0045(19) 0.0082(19) 0.0009(17)
    C7 0.051(3) 0.029(2) 0.023(2) -0.014(2) -0.002(2) 0.0077(17)
    C8 0.062(3) 0.040(3) 0.044(3) -0.016(3) -0.003(2) 0.014(2)
    C9 0.068(4) 0.042(3) 0.030(2) -0.008(2) 0.005(2) 0.003(2)
    C10 0.050(3) 0.025(2) 0.034(2) -0.003(2) 0.009(2) 0.0043(19)
    C11 0.061(3) 0.037(2) 0.031(2) -0.018(2) 0.000(2) 0.0072(19)
    C12 0.046(3) 0.031(2) 0.030(2) -0.009(2) 0.005(2) 0.0071(18)
    C13 0.047(3) 0.033(2) 0.030(2) -0.011(2) 0.006(2) 0.0041(18)
    C14 0.044(3) 0.024(2) 0.029(2) -0.004(2) 0.010(2) 0.0002(17)
    C15 0.041(3) 0.0191(19) 0.027(2) -0.0022(18) 0.0034(19) -0.0011(16)
    C16 0.049(3) 0.023(2) 0.028(2) -0.005(2) 0.008(2) -0.0001(17)
    C19 0.049(3) 0.029(2) 0.030(2) -0.007(2) 0.007(2) -0.0017(18)
    C23 0.045(3) 0.024(2) 0.025(2) -0.0021(19) 0.0005(19) -0.0014(16)
    C24 0.042(3) 0.025(2) 0.025(2) 0.0014(19) 0.0030(19) -0.0003(17)
    C25 0.042(3) 0.022(2) 0.029(2) -0.0008(19) 0.005(2) 0.0027(16)
    C26 0.046(3) 0.020(2) 0.037(2) -0.0007(19) 0.001(2) -0.0027(18)
    C27 0.060(3) 0.025(2) 0.045(3) -0.002(2) 0.010(2) 0.007(2)
    C28 0.063(4) 0.020(2) 0.062(3) -0.004(2) 0.003(3) -0.002(2)
    C29 0.057(3) 0.024(2) 0.055(3) -0.001(2) -0.006(3) -0.007(2)
    C30 0.053(3) 0.032(2) 0.040(3) 0.003(2) 0.001(2) -0.008(2)
    C31 0.046(3) 0.0175(19) 0.041(3) 0.0009(19) 0.001(2) -0.0007(18)
    C32 0.067(3) 0.022(2) 0.033(2) -0.005(2) 0.015(2) 0.0000(18)
    C33 0.085(4) 0.026(2) 0.031(2) 0.001(2) 0.010(3) 0.0016(19)
    C34 0.076(4) 0.026(2) 0.033(3) 0.009(2) 0.007(2) -0.0007(19)
    C35 0.096(5) 0.037(3) 0.029(3) 0.017(3) -0.005(3) -0.005(2)
    C36 0.093(5) 0.050(3) 0.044(3) 0.018(3) -0.024(3) -0.016(2)
    C17A 0.042(10) 0.023(7) 0.028(5) -0.002(6) 0.015(7) -0.007(5)
    C18A 0.063(10) 0.024(6) 0.032(5) -0.011(6) 0.003(5) 0.005(4)
    C20A 0.093(17) 0.066(10) 0.028(7) -0.042(11) -0.006(13) -0.009(9)
    C21A 0.063(10) 0.14(2) 0.042(9) -0.036(10) 0.011(7) -0.008(10)
    C22A 0.127(19) 0.057(8) 0.033(7) 0.043(10) -0.005(9) 0.002(5)
    C17B 0.028(9) 0.014(7) 0.030(5) -0.006(5) 0.012(6) -0.011(5)
    C18B 0.044(9) 0.022(6) 0.034(5) -0.012(5) 0.004(5) 0.000(4)
    C20B 0.072(15) 0.050(9) 0.040(13) -0.017(9) 0.004(12) -0.015(9)
    C21B 0.079(11) 0.073(12) 0.019(8) 0.002(8) -0.001(6) -0.021(7)
    C22B 0.079(12) 0.051(8) 0.049(11) 0.001(8) -0.013(7) 0.004(7)
_geom_special_details
;
All e.s.d.'s (except the e.s.d. in the dihedral angle between two l.s. planes)
are estimated using the full covariance matrix. The cell e.s.d.'s are taken
into account individually in the estimation of e.s.d.'s in distances, angles
and torsion angles; correlations between e.s.d.'s in cell parameters are only
used when they are defined by crystal symmetry. An approximate (isotropic)
treatment of cell e.s.d.'s is used for estimating e.s.d.'s involving l.s.
planes.
;
loop_
    _geom_bond_atom_site_label_1
    _geom_bond_atom_site_label_2
    _geom_bond_site_symmetry_2
    _geom_bond_distance
    _geom_bond_publ_flag
    S1 C25 . 1.732(4) ?
    S1 C31 . 1.743(4) ?
    Cl1 C14 . 1.752(4) ?
    O1 C6 . 1.349(4) ?
    O1 C7 . 1.482(4) ?
    N1 C1 . 1.151(5) ?
    N2 C3 . 1.147(5) ?
    N3 C10 . 1.160(5) ?
    N4 C25 . 1.350(5) ?
    N4 C26 . 1.411(5) ?
    N4 C32 . 1.487(5) ?
    C1 C2 . 1.426(5) ?
    C2 C6 . 1.404(5) ?
    C2 C3 . 1.418(6) ?
    C4 C11 . 1.380(5) ?
    C4 C5 . 1.412(5) ?
    C4 C7 . 1.519(5) ?
    C5 C6 . 1.414(5) ?
    C5 C10 . 1.415(6) ?
    C7 C9 . 1.517(6) ?
    C7 C8 . 1.520(6) ?
    C8 H8A . 0.9800 ?
    C8 H8B . 0.9800 ?
    C8 H8C . 0.9800 ?
    C9 H9A . 0.9800 ?
    C9 H9B . 0.9800 ?
    C9 H9C . 0.9800 ?
    C11 C12 . 1.404(6) ?
    C11 H11 . 0.9500 ?
    C12 C13 . 1.384(5) ?
    C12 H12 . 0.9500 ?
    C13 C14 . 1.410(5) ?
    C13 C18B . 1.529(10) ?
    C13 C18A . 1.556(10) ?
    C14 C15 . 1.377(5) ?
    C15 C23 . 1.424(5) ?
    C15 C16 . 1.513(5) ?
    C16 C17A . 1.515(17) ?
    C16 C17B . 1.530(15) ?
    C16 H16A . 0.992(10) ?
    C16 H16B . 0.982(10) ?
    C19 C21B . 1.526(8) ?
    C19 C21A . 1.527(8) ?
    C19 C22B . 1.528(8) ?
    C19 C20B . 1.539(8) ?
    C19 C20A . 1.542(8) ?
    C19 C22A . 1.544(7) ?
    C19 C17A . 1.559(17) ?
    C19 C17B . 1.571(18) ?
    C23 C24 . 1.367(5) ?
    C23 H23 . 0.9500 ?
    C24 C25 . 1.421(5) ?
    C24 H24 . 0.9500 ?
    C26 C27 . 1.389(6) ?
    C26 C31 . 1.394(6) ?
    C27 C28 . 1.388(6) ?
    C27 H27 . 0.9500 ?
    C28 C29 . 1.389(6) ?
    C28 H28 . 0.9500 ?
    C29 C30 . 1.393(6) ?
    C29 H29 . 0.9500 ?
    C30 C31 . 1.392(6) ?
    C30 H30 . 0.9500 ?
    C32 C33 . 1.523(6) ?
    C32 H32A . 0.9900 ?
    C32 H32B . 0.9900 ?
    C33 C34 . 1.521(6) ?
    C33 H33A . 0.9900 ?
    C33 H33B . 0.9900 ?
    C34 C35 . 1.528(6) ?
    C34 H34A . 0.9900 ?
    C34 H34B . 0.9900 ?
    C35 C36 . 1.529(7) ?
    C35 H35A . 0.9900 ?
    C35 H35B . 0.9900 ?
    C36 H36A . 0.9800 ?
    C36 H36B . 0.9800 ?
    C36 H36C . 0.9800 ?
    C17A C18A . 1.49(3) ?
    C17A H17B . 1.0000 ?
    C18A H18A . 0.9900 ?
    C18A H18B . 0.9900 ?
    C20A H20D . 0.9800 ?
    C20A H20E . 0.9800 ?
    C20A H20F . 0.9800 ?
    C21A H21D . 0.9800 ?
    C21A H21E . 0.9800 ?
    C21A H21F . 0.9800 ?
    C22A H22D . 0.9800 ?
    C22A H22E . 0.9800 ?
    C22A H22F . 0.9800 ?
    C17B C18B . 1.57(3) ?
    C17B H17A . 1.0000 ?
    C18B H18C . 0.9900 ?
    C18B H18D . 0.9900 ?
    C20B H20A . 0.9800 ?
    C20B H20B . 0.9800 ?
    C20B H20C . 0.9800 ?
    C21B H21A . 0.9800 ?
    C21B H21B . 0.9800 ?
    C21B H21C . 0.9800 ?
    C22B H22A . 0.9800 ?
    C22B H22B . 0.9800 ?
    C22B H22C . 0.9800 ?
loop_
    _geom_angle_atom_site_label_1
    _geom_angle_atom_site_label_2
    _geom_angle_atom_site_label_3
    _geom_angle_site_symmetry_1
    _geom_angle_site_symmetry_3
    _geom_angle
    _geom_angle_publ_flag
    C25 S1 C31 . . 91.3(2) ?
    C6 O1 C7 . . 109.4(3) ?
    C25 N4 C26 . . 114.1(3) ?
    C25 N4 C32 . . 124.8(3) ?
    C26 N4 C32 . . 121.2(3) ?
    N1 C1 C2 . . 177.6(5) ?
    C6 C2 C3 . . 123.9(3) ?
    C6 C2 C1 . . 119.5(4) ?
    C3 C2 C1 . . 116.4(3) ?
    N2 C3 C2 . . 176.2(4) ?
    C11 C4 C5 . . 132.4(4) ?
    C11 C4 C7 . . 120.8(4) ?
    C5 C4 C7 . . 106.6(3) ?
    C4 C5 C6 . . 108.9(3) ?
    C4 C5 C10 . . 127.6(4) ?
    C6 C5 C10 . . 123.4(4) ?
    O1 C6 C2 . . 116.0(3) ?
    O1 C6 C5 . . 111.1(3) ?
    C2 C6 C5 . . 132.8(4) ?
    O1 C7 C9 . . 106.5(3) ?
    O1 C7 C4 . . 103.7(3) ?
    C9 C7 C4 . . 113.3(4) ?
    O1 C7 C8 . . 106.8(3) ?
    C9 C7 C8 . . 113.1(4) ?
    C4 C7 C8 . . 112.5(4) ?
    C7 C8 H8A . . 109.5 ?
    C7 C8 H8B . . 109.5 ?
    H8A C8 H8B . . 109.5 ?
    C7 C8 H8C . . 109.5 ?
    H8A C8 H8C . . 109.5 ?
    H8B C8 H8C . . 109.5 ?
    C7 C9 H9A . . 109.5 ?
    C7 C9 H9B . . 109.5 ?
    H9A C9 H9B . . 109.5 ?
    C7 C9 H9C . . 109.5 ?
    H9A C9 H9C . . 109.5 ?
    H9B C9 H9C . . 109.5 ?
    N3 C10 C5 . . 178.1(5) ?
    C4 C11 C12 . . 125.8(4) ?
    C4 C11 H11 . . 117.1 ?
    C12 C11 H11 . . 117.1 ?
    C13 C12 C11 . . 127.1(4) ?
    C13 C12 H12 . . 116.4 ?
    C11 C12 H12 . . 116.4 ?
    C12 C13 C14 . . 122.6(4) ?
    C12 C13 C18B . . 122.5(6) ?
    C14 C13 C18B . . 113.1(6) ?
    C12 C13 C18A . . 119.3(5) ?
    C14 C13 C18A . . 115.9(5) ?
    C15 C14 C13 . . 125.3(4) ?
    C15 C14 Cl1 . . 118.3(3) ?
    C13 C14 Cl1 . . 116.4(3) ?
    C14 C15 C23 . . 122.3(4) ?
    C14 C15 C16 . . 119.3(3) ?
    C23 C15 C16 . . 118.5(3) ?
    C15 C16 C17A . . 114.8(7) ?
    C15 C16 C17B . . 115.8(7) ?
    C15 C16 H16A . . 109(2) ?
    C17A C16 H16A . . 119(3) ?
    C15 C16 H16B . . 106(2) ?
    C17B C16 H16B . . 111(3) ?
    C21B C19 C22B . . 140.9(18) ?
    C21B C19 C20B . . 89.3(17) ?
    C22B C19 C20B . . 110.9(12) ?
    C21B C19 C20A . . 108.2(17) ?
    C21A C19 C20A . . 116.9(18) ?
    C22B C19 C20A . . 89.0(12) ?
    C21B C19 C22A . . 107.8(19) ?
    C21A C19 C22A . . 82(2) ?
    C20A C19 C22A . . 107.0(12) ?
    C21A C19 C17A . . 123.0(11) ?
    C20A C19 C17A . . 112.9(15) ?
    C22A C19 C17A . . 108.0(10) ?
    C21B C19 C17B . . 91.9(11) ?
    C22B C19 C17B . . 112.9(12) ?
    C20B C19 C17B . . 105.5(16) ?
    C24 C23 C15 . . 125.1(4) ?
    C24 C23 H23 . . 117.4 ?
    C15 C23 H23 . . 117.4 ?
    C23 C24 C25 . . 122.3(4) ?
    C23 C24 H24 . . 118.8 ?
    C25 C24 H24 . . 118.8 ?
    N4 C25 C24 . . 125.0(4) ?
    N4 C25 S1 . . 111.8(3) ?
    C24 C25 S1 . . 123.1(3) ?
    C27 C26 C31 . . 121.2(4) ?
    C27 C26 N4 . . 126.8(4) ?
    C31 C26 N4 . . 112.0(3) ?
    C28 C27 C26 . . 117.4(4) ?
    C28 C27 H27 . . 121.3 ?
    C26 C27 H27 . . 121.3 ?
    C27 C28 C29 . . 121.8(4) ?
    C27 C28 H28 . . 119.1 ?
    C29 C28 H28 . . 119.1 ?
    C28 C29 C30 . . 120.7(4) ?
    C28 C29 H29 . . 119.6 ?
    C30 C29 H29 . . 119.6 ?
    C31 C30 C29 . . 117.8(4) ?
    C31 C30 H30 . . 121.1 ?
    C29 C30 H30 . . 121.1 ?
    C30 C31 C26 . . 121.1(4) ?
    C30 C31 S1 . . 128.2(4) ?
    C26 C31 S1 . . 110.7(3) ?
    N4 C32 C33 . . 113.1(4) ?
    N4 C32 H32A . . 109.0 ?
    C33 C32 H32A . . 109.0 ?
    N4 C32 H32B . . 109.0 ?
    C33 C32 H32B . . 109.0 ?
    H32A C32 H32B . . 107.8 ?
    C34 C33 C32 . . 114.9(3) ?
    C34 C33 H33A . . 108.6 ?
    C32 C33 H33A . . 108.6 ?
    C34 C33 H33B . . 108.6 ?
    C32 C33 H33B . . 108.6 ?
    H33A C33 H33B . . 107.5 ?
    C33 C34 C35 . . 114.3(4) ?
    C33 C34 H34A . . 108.7 ?
    C35 C34 H34A . . 108.7 ?
    C33 C34 H34B . . 108.7 ?
    C35 C34 H34B . . 108.7 ?
    H34A C34 H34B . . 107.6 ?
    C34 C35 C36 . . 112.0(4) ?
    C34 C35 H35A . . 109.2 ?
    C36 C35 H35A . . 109.2 ?
    C34 C35 H35B . . 109.2 ?
    C36 C35 H35B . . 109.2 ?
    H35A C35 H35B . . 107.9 ?
    C35 C36 H36A . . 109.5 ?
    C35 C36 H36B . . 109.5 ?
    H36A C36 H36B . . 109.5 ?
    C35 C36 H36C . . 109.5 ?
    H36A C36 H36C . . 109.5 ?
    H36B C36 H36C . . 109.5 ?
    C18A C17A C16 . . 113.6(15) ?
    C18A C17A C19 . . 113.1(13) ?
    C16 C17A C19 . . 113.4(11) ?
    C18A C17A H17B . . 105.2 ?
    C16 C17A H17B . . 105.2 ?
    C19 C17A H17B . . 105.2 ?
    C17A C18A C13 . . 112.0(13) ?
    C17A C18A H18A . . 109.2 ?
    C13 C18A H18A . . 109.2 ?
    C17A C18A H18B . . 109.2 ?
    C13 C18A H18B . . 109.2 ?
    H18A C18A H18B . . 107.9 ?
    C19 C20A H20D . . 109.5 ?
    C19 C20A H20E . . 109.5 ?
    C19 C20A H20F . . 109.5 ?
    C19 C21A H21D . . 109.5 ?
    C19 C21A H21E . . 109.5 ?
    C19 C21A H21F . . 109.5 ?
    C19 C22A H22D . . 109.5 ?
    C19 C22A H22E . . 109.5 ?
    C19 C22A H22F . . 109.5 ?
    C16 C17B C18B . . 108.3(14) ?
    C16 C17B C19 . . 111.9(10) ?
    C18B C17B C19 . . 112.3(13) ?
    C16 C17B H17A . . 108.1 ?
    C18B C17B H17A . . 108.1 ?
    C19 C17B H17A . . 108.1 ?
    C13 C18B C17B . . 109.0(13) ?
    C13 C18B H18C . . 109.9 ?
    C17B C18B H18C . . 109.9 ?
    C13 C18B H18D . . 109.9 ?
    C17B C18B H18D . . 109.9 ?
    H18C C18B H18D . . 108.3 ?
    C19 C20B H20A . . 109.5 ?
    C19 C20B H20B . . 109.5 ?
    H20A C20B H20B . . 109.5 ?
    C19 C20B H20C . . 109.5 ?
    H20A C20B H20C . . 109.5 ?
    H20B C20B H20C . . 109.5 ?
    C19 C21B H21A . . 109.5 ?
    C19 C21B H21B . . 109.5 ?
    H21A C21B H21B . . 109.5 ?
    C19 C21B H21C . . 109.5 ?
    H21A C21B H21C . . 109.5 ?
    H21B C21B H21C . . 109.5 ?
    C19 C22B H22A . . 109.5 ?
    C19 C22B H22B . . 109.5 ?
    H22A C22B H22B . . 109.5 ?
    C19 C22B H22C . . 109.5 ?
    H22A C22B H22C . . 109.5 ?
    H22B C22B H22C . . 109.5 ?
loop_
    _geom_torsion_atom_site_label_1
    _geom_torsion_atom_site_label_2
    _geom_torsion_atom_site_label_3
    _geom_torsion_atom_site_label_4
    _geom_torsion_site_symmetry_1
    _geom_torsion_site_symmetry_2
    _geom_torsion_site_symmetry_3
    _geom_torsion_site_symmetry_4
    _geom_torsion
    _geom_torsion_publ_flag
    C11 C4 C5 C6 . . . . -170.6(5) ?
    C7 C4 C5 C6 . . . . 4.6(5) ?
    C11 C4 C5 C10 . . . . 8.7(9) ?
    C7 C4 C5 C10 . . . . -176.1(4) ?
    C7 O1 C6 C2 . . . . -177.9(4) ?
    C7 O1 C6 C5 . . . . -0.8(5) ?
    C3 C2 C6 O1 . . . . -179.3(4) ?
    C1 C2 C6 O1 . . . . 5.2(6) ?
    C3 C2 C6 C5 . . . . 4.4(8) ?
    C1 C2 C6 C5 . . . . -171.1(5) ?
    C4 C5 C6 O1 . . . . -2.5(5) ?
    C10 C5 C6 O1 . . . . 178.1(4) ?
    C4 C5 C6 C2 . . . . 174.0(5) ?
    C10 C5 C6 C2 . . . . -5.4(8) ?
    C6 O1 C7 C9 . . . . 123.3(4) ?
    C6 O1 C7 C4 . . . . 3.5(4) ?
    C6 O1 C7 C8 . . . . -115.6(4) ?
    C11 C4 C7 O1 . . . . 171.0(4) ?
    C5 C4 C7 O1 . . . . -4.8(5) ?
    C11 C4 C7 C9 . . . . 55.9(6) ?
    C5 C4 C7 C9 . . . . -119.9(4) ?
    C11 C4 C7 C8 . . . . -73.9(5) ?
    C5 C4 C7 C8 . . . . 110.3(4) ?
    C5 C4 C11 C12 . . . . 3.2(9) ?
    C7 C4 C11 C12 . . . . -171.5(4) ?
    C4 C11 C12 C13 . . . . 171.7(5) ?
    C11 C12 C13 C14 . . . . -174.6(5) ?
    C11 C12 C13 C18B . . . . 21.9(12) ?
    C11 C12 C13 C18A . . . . -12.4(12) ?
    C12 C13 C14 C15 . . . . 175.5(4) ?
    C18B C13 C14 C15 . . . . -19.7(11) ?
    C18A C13 C14 C15 . . . . 12.7(11) ?
    C12 C13 C14 Cl1 . . . . -3.8(6) ?
    C18B C13 C14 Cl1 . . . . 161.1(9) ?
    C18A C13 C14 Cl1 . . . . -166.6(10) ?
    C13 C14 C15 C23 . . . . 176.4(4) ?
    Cl1 C14 C15 C23 . . . . -4.4(6) ?
    C13 C14 C15 C16 . . . . -3.0(7) ?
    Cl1 C14 C15 C16 . . . . 176.2(3) ?
    C14 C15 C16 C17A . . . . 17.0(11) ?
    C23 C15 C16 C17A . . . . -162.4(10) ?
    C14 C15 C16 C17B . . . . -8.5(10) ?
    C23 C15 C16 C17B . . . . 172.1(9) ?
    C14 C15 C23 C24 . . . . 176.6(4) ?
    C16 C15 C23 C24 . . . . -4.1(6) ?
    C15 C23 C24 C25 . . . . 174.2(4) ?
    C26 N4 C25 C24 . . . . 178.8(4) ?
    C32 N4 C25 C24 . . . . -2.0(7) ?
    C26 N4 C25 S1 . . . . -1.6(5) ?
    C32 N4 C25 S1 . . . . 177.6(3) ?
    C23 C24 C25 N4 . . . . -177.8(4) ?
    C23 C24 C25 S1 . . . . 2.7(6) ?
    C31 S1 C25 N4 . . . . 0.5(3) ?
    C31 S1 C25 C24 . . . . -180.0(4) ?
    C25 N4 C26 C27 . . . . -178.6(4) ?
    C32 N4 C26 C27 . . . . 2.2(7) ?
    C25 N4 C26 C31 . . . . 2.3(5) ?
    C32 N4 C26 C31 . . . . -177.0(4) ?
    C31 C26 C27 C28 . . . . 1.4(7) ?
    N4 C26 C27 C28 . . . . -177.7(4) ?
    C26 C27 C28 C29 . . . . -0.7(7) ?
    C27 C28 C29 C30 . . . . -0.1(8) ?
    C28 C29 C30 C31 . . . . 0.2(7) ?
    C29 C30 C31 C26 . . . . 0.5(7) ?
    C29 C30 C31 S1 . . . . -179.8(4) ?
    C27 C26 C31 C30 . . . . -1.4(7) ?
    N4 C26 C31 C30 . . . . 177.9(4) ?
    C27 C26 C31 S1 . . . . 179.0(4) ?
    N4 C26 C31 S1 . . . . -1.8(5) ?
    C25 S1 C31 C30 . . . . -178.9(4) ?
    C25 S1 C31 C26 . . . . 0.8(3) ?
    C25 N4 C32 C33 . . . . 91.7(5) ?
    C26 N4 C32 C33 . . . . -89.1(5) ?
    N4 C32 C33 C34 . . . . -75.2(5) ?
    C32 C33 C34 C35 . . . . 177.7(4) ?
    C33 C34 C35 C36 . . . . -173.9(4) ?
    C15 C16 C17A C18A . . . . -41(2) ?
    C15 C16 C17A C19 . . . . -172.2(9) ?
    C21A C19 C17A C18A . . . . -107(2) ?
    C20A C19 C17A C18A . . . . 43(3) ?
    C22A C19 C17A C18A . . . . 161(2) ?
    C21A C19 C17A C16 . . . . 25(2) ?
    C20A C19 C17A C16 . . . . 173.9(16) ?
    C22A C19 C17A C16 . . . . -68(2) ?
    C16 C17A C18A C13 . . . . 50(3) ?
    C19 C17A C18A C13 . . . . -178.8(8) ?
    C12 C13 C18A C17A . . . . 160.6(15) ?
    C14 C13 C18A C17A . . . . -36(2) ?
    C15 C16 C17B C18B . . . . 39.7(18) ?
    C17A C16 C17B C18B . . . . -53(3) ?
    C15 C16 C17B C19 . . . . 164.0(8) ?
    C21B C19 C17B C16 . . . . 88.1(15) ?
    C22B C19 C17B C16 . . . . -60.8(17) ?
    C20B C19 C17B C16 . . . . 177.9(16) ?
    C21B C19 C17B C18B . . . . -149.9(17) ?
    C22B C19 C17B C18B . . . . 61.1(19) ?
    C20B C19 C17B C18B . . . . -60(2) ?
    C12 C13 C18B C17B . . . . -143.8(11) ?
    C14 C13 C18B C17B . . . . 51.3(18) ?
    C16 C17B C18B C13 . . . . -61(2) ?
    C19 C17B C18B C13 . . . . 175.3(7) ?
loop_
    _geom_hbond_atom_site_label_D
    _geom_hbond_atom_site_label_H
    _geom_hbond_atom_site_label_A
    _geom_hbond_site_symmetry_A
    _geom_hbond_distance_DH
    _geom_hbond_distance_HA
    _geom_hbond_distance_DA
    _geom_hbond_angle_DHA
    _geom_hbond_publ_flag
    C9 H9A O1 3_656 0.98 2.59 3.494(6) 154 y
    C32 H32A N2 4_665 0.98 2.73 3.702(5) 166 y
    C33 H33B N1 4_665 0.98 2.65 3.539(6) 150 y
_iucr_refine_instructions_details
;
TITL MABT in P2(1)/n  shel 0.835  disordered T-Butyl
CELL 0.71073   8.6293  20.1267  19.5299  90.000 102.236  90.000
ZERR    4.00   0.0005   0.0011   0.0011   0.000   0.004   0.000
LATT  1
SYMM 0.5-X, 0.5+Y, 0.5-Z
SFAC C H N O S CL
UNIT 144 156 16 4 4 4
LIST 4 ! automatically inserted. Change 6 to 4 for CHECKCIF!!
ACTA
HTAB
CONF
L.S. 10
SHEL 20 0.835
TEMP -157
BOND $h
FMAP 2
PLAN 20
rem   from lsq bad refs
rem      0   0   2          2.00      31391.66      18.81       0.639       9.54
rem     0   1   1         -1.33       6395.46      17.51       0.288      13.85
rem      0   2   1         64.80       1046.09      11.13       0.117       8.90
rem      0   6   0        919.87        207.44      10.32       0.052       3.35
rem      0   2   0          3.11        290.38       8.05       0.061      10.06
rem      0   1   2        299.54       1289.93       7.87       0.129       8.62
rem      0   8   0        279.49         21.76       6.78       0.017       2.52
rem      0   7   1        454.69        184.07       5.70       0.049       2.84
rem      0   7   3        146.37         13.79       5.49       0.013       2.62
rem      0   3   2        381.55        165.30       5.00       0.046       5.49
rem     -1   1   1       1564.28       2561.49       4.68       0.182       7.75
rem      1   1   0       1531.74       2424.50       4.42       0.177       7.78
rem      0   3   3         86.09          3.73       3.99       0.007       4.62
rem      0   2   4         66.66          0.35       3.89       0.002       4.31
rem      1   7   4        306.55        125.03       3.86       0.040       2.30
rem      0  11   1        430.86        223.38       3.85       0.054       1.82
OMIT 0 1 1
OMIT 0 0 2
OMIT 0 2 0
OMIT 0 1 2
OMIT -1 1 1
OMIT 0 6 0
OMIT 0 2 1
OMIT 0 8 0
OMIT 0 7 3
OMIT 0 7 1
OMIT 0 3 2
OMIT 0 3 3
OMIT 1 1 0
OMIT 0 2 4
rem      1   9   0        121.78          7.54       4.67       0.010       2.16
rem     0  11   1        419.46        212.85       4.47       0.053       1.82
rem    -8   4   9        524.73        234.41       4.40       0.055       1.01
rem      1   0   1       7343.65      10198.48       4.09       0.366       7.17
OMIT 1 0 1
OMIT 1 9 0
omit 0 11 1
omit -8 4 9
OMIT -2 2 1
omit 0 3 1
omit 0 4 0
FREE C21A C22A
SIMU C22A C22B C21A C21B c20b C20a
SIMU C17A C17B C18A C18B
sadI 0.01  c19 c20A C19 C20B C19 C21A C19 C21B C19 C22A C19 C22B
sadi 0.02 c13 c18B C13 C18A
DFIX 0.98 0.01 C21A H21D C21A H21E C21A H21F
DFIX 0.99 0.01 C16 H16A C16 H16B
WGHT    0.063800    4.483700
EXTI    0.011587
FVAR       0.12304   0.46508   0.48429
S1    5    0.848665    0.564244    0.565885    11.00000    0.05323    0.02231 =
         0.02846   -0.00200    0.00339   -0.00380
CL1   6    0.598220    0.344038    0.569699    11.00000    0.10757    0.04061 =
         0.02673   -0.00363    0.01771   -0.02729
O1    4    0.256694    0.012114    0.532289    11.00000    0.05848    0.02412 =
         0.02488    0.00317    0.00018   -0.01380
N1    3    0.303294   -0.118853    0.648985    11.00000    0.07944    0.02733 =
         0.04455    0.00538    0.00599   -0.00935
N2    3    0.442275    0.053652    0.777976    11.00000    0.10463    0.03545 =
         0.02927    0.00025   -0.00118    0.00463
N3    3    0.442595    0.200249    0.673679    11.00000    0.07722    0.03010 =
         0.04627   -0.00474    0.01408   -0.00799
N4    3    0.897978    0.601529    0.446925    11.00000    0.04722    0.01958 =
         0.03287   -0.00352    0.00373   -0.00381
C1    1    0.316261   -0.061942    0.650344    11.00000    0.05346    0.02824 =
         0.02809    0.00601    0.00241   -0.00575
C2    1    0.338570    0.008252    0.654114    11.00000    0.05037    0.02216 =
         0.02672   -0.00020    0.00532   -0.00546
C3    1    0.396053    0.035267    0.721790    11.00000    0.05516    0.02432 =
         0.03348    0.00500    0.00607    0.00196
C4    1    0.310334    0.122851    0.504892    11.00000    0.04118    0.02815 =
         0.03740    0.00277    0.00671   -0.00995
C5    1    0.343607    0.112896    0.578130    11.00000    0.04249    0.02208 =
         0.02611    0.00001    0.00490   -0.00845
C6    1    0.313641    0.045705    0.592091    11.00000    0.04000    0.02546 =
         0.02703    0.00092    0.00822   -0.00455
C7    1    0.242807    0.057861    0.471848    11.00000    0.05142    0.02911 =
         0.02318    0.00772   -0.00231   -0.01401
C8    1    0.067343    0.062944    0.438332    11.00000    0.06236    0.03958 =
         0.04398    0.01404   -0.00338   -0.01592
AFIX 137
H8A   2    0.028791    0.019729    0.418678    11.00000   -1.50000
H8B   2    0.051836    0.096242    0.400886    11.00000   -1.50000
H8C   2    0.008300    0.076138    0.473828    11.00000   -1.50000
AFIX   0
C9    1    0.340208    0.027636    0.423544    11.00000    0.06803    0.04206 =
         0.02959    0.00316    0.00509   -0.00837
AFIX 137
H9A   2    0.452903    0.029199    0.446234    11.00000   -1.50000
H9B   2    0.322684    0.052839    0.379641    11.00000   -1.50000
H9C   2    0.307943   -0.018651    0.413561    11.00000   -1.50000
AFIX   0
C10   1    0.399607    0.160211    0.631162    11.00000    0.04966    0.02469 =
         0.03360    0.00431    0.00921   -0.00261
C11   1    0.337704    0.175562    0.463797    11.00000    0.06083    0.03728 =
         0.03056    0.00718   -0.00048   -0.01762
AFIX  43
H11   2    0.299096    0.171563    0.414670    11.00000   -1.20000
AFIX   0
C12   1    0.417530    0.234562    0.488143    11.00000    0.04579    0.03109 =
         0.02955    0.00715    0.00529   -0.00905
AFIX  43
H12   2    0.442853    0.240759    0.537481    11.00000   -1.20000
AFIX   0
C13   1    0.463349    0.284675    0.448116    11.00000    0.04728    0.03331 =
         0.03013    0.00411    0.00595   -0.01055
C14   1    0.554738    0.339523    0.478047    11.00000    0.04397    0.02426 =
         0.02868    0.00016    0.00967   -0.00404
C15   1    0.612805    0.388583    0.441178    11.00000    0.04052    0.01911 =
         0.02678   -0.00106    0.00342   -0.00225
C16   1    0.585495    0.383535    0.362237    11.00000    0.04876    0.02289 =
         0.02756   -0.00006    0.00790   -0.00480
H16A  2    0.689924    0.381073    0.348776    11.00000   -1.20000
H16B  2    0.516754    0.421206    0.343988    11.00000   -1.20000
C19   1    0.446844    0.324227    0.249345    11.00000    0.04868    0.02930 =
         0.03039   -0.00169    0.00662   -0.00687
C23   1    0.696914    0.444659    0.474754    11.00000    0.04534    0.02390 =
         0.02467   -0.00140    0.00046   -0.00209
AFIX  43
H23   2    0.707022    0.448614    0.523976    11.00000   -1.20000
AFIX   0
C24   1    0.764228    0.493229    0.441705    11.00000    0.04202    0.02537 =
         0.02521   -0.00032    0.00299    0.00135
AFIX  43
H24   2    0.764218    0.488174    0.393341    11.00000   -1.20000
AFIX   0
C25   1    0.834205    0.551003    0.477138    11.00000    0.04242    0.02164 =
         0.02901    0.00271    0.00540   -0.00083
C26   1    0.957248    0.653837    0.493247    11.00000    0.04560    0.01966 =
         0.03682   -0.00265    0.00149   -0.00071
C27   1    1.025913    0.712462    0.476682    11.00000    0.06035    0.02502 =
         0.04480    0.00672    0.00995   -0.00212
AFIX  43
H27   2    1.034327    0.722049    0.429979    11.00000   -1.20000
AFIX   0
C28   1    1.081763    0.756498    0.531005    11.00000    0.06260    0.01977 =
         0.06217   -0.00214    0.00293   -0.00447
AFIX  43
H28   2    1.130258    0.796746    0.521151    11.00000   -1.20000
AFIX   0
C29   1    1.068715    0.743350    0.599367    11.00000    0.05716    0.02415 =
         0.05541   -0.00730   -0.00560   -0.00070
AFIX  43
H29   2    1.108380    0.774544    0.635320    11.00000   -1.20000
AFIX   0
C30   1    0.998093    0.684914    0.615774    11.00000    0.05263    0.03152 =
         0.03995   -0.00758    0.00146    0.00343
AFIX  43
H30   2    0.988546    0.675683    0.662405    11.00000   -1.20000
AFIX   0
C31   1    0.941976    0.640498    0.561560    11.00000    0.04643    0.01747 =
         0.04133   -0.00071    0.00099    0.00087
C32   1    0.909399    0.603700    0.372040    11.00000    0.06734    0.02212 =
         0.03348   -0.00001    0.01493   -0.00481
AFIX  23
H32A  2    0.918504    0.557751    0.355234    11.00000   -1.50000
H32B  2    1.007049    0.627888    0.368137    11.00000   -1.50000
AFIX   0
C33   1    0.767450    0.637242    0.325165    11.00000    0.08491    0.02578 =
         0.03119    0.00161    0.01018    0.00107
AFIX  23
H33A  2    0.744772    0.679077    0.347840    11.00000   -1.50000
H33B  2    0.796295    0.649118    0.280278    11.00000   -1.50000
AFIX   0
C34   1    0.617012    0.595565    0.309430    11.00000    0.07555    0.02598 =
         0.03282   -0.00068    0.00671    0.00936
AFIX  23
H34A  2    0.590239    0.582177    0.354310    11.00000   -1.50000
H34B  2    0.638140    0.554569    0.284923    11.00000   -1.50000
AFIX   0
C35   1    0.473940    0.630851    0.264728    11.00000    0.09594    0.03711 =
         0.02853   -0.00459   -0.00513    0.01660
AFIX  23
H35A  2    0.495050    0.639738    0.217688    11.00000   -1.50000
H35B  2    0.458577    0.674104    0.286498    11.00000   -1.50000
AFIX   0
C36   1    0.322336    0.589686    0.257059    11.00000    0.09306    0.04963 =
         0.04388   -0.01620   -0.02442    0.01775
AFIX 137
H36A  2    0.333033    0.548808    0.231190    11.00000   -1.50000
H36B  2    0.232148    0.615490    0.231462    11.00000   -1.50000
H36C  2    0.304647    0.578371    0.303607    11.00000   -1.50000
AFIX   0
rem
Part  1
rem
C17A  1    0.456358    0.335372    0.329099   -31.00000    0.04237    0.02327 =
         0.02841   -0.00702    0.01489   -0.00208
AFIX  13
H17B  2    0.354552    0.357757    0.332098   -31.00000   -1.50000
AFIX   0
C18A  1    0.457443    0.272058    0.368986   -31.00000    0.06286    0.02430 =
         0.03240    0.00475    0.00317   -0.01057
AFIX  23
H18A  2    0.550712    0.245292    0.364057   -31.00000   -1.50000
H18B  2    0.360979    0.246202    0.348793   -31.00000   -1.50000
AFIX   0
C20A  1    0.327263    0.269669    0.217938   -21.00000    0.09254    0.06596 =
         0.02781   -0.00913   -0.00615   -0.04167
AFIX 137
H20D  2    0.228232    0.276125    0.234063   -21.00000   -1.50000
H20E  2    0.371637    0.225956    0.233109   -21.00000   -1.50000
H20F  2    0.305932    0.272260    0.166686   -21.00000   -1.50000
AFIX   0
C21A  1    0.587846    0.334922    0.214724   -21.00000    0.06346    0.14138 =
         0.04182   -0.00819    0.01130   -0.03584
AFIX 137
H21D  2    0.552047    0.332271    0.163711   -21.00000   -1.50000
H21E  2    0.667804    0.300552    0.230653   -21.00000   -1.50000
H21F  2    0.634160    0.378805    0.227593   -21.00000   -1.50000
AFIX   0
C22A  1    0.389261    0.389497    0.210728   -21.00000    0.12667    0.05712 =
         0.03344    0.00187   -0.00495    0.04319
AFIX 137
H22D  2    0.290154    0.403650    0.223213   -21.00000   -1.50000
H22E  2    0.371086    0.382268    0.160027   -21.00000   -1.50000
H22F  2    0.469983    0.424013    0.224426   -21.00000   -1.50000
AFIX   0
part 2
rem
C17B  1    0.514619    0.317983    0.330350    31.00000    0.02829    0.01434 =
         0.02995   -0.01131    0.01229   -0.00615
AFIX  13
H17A  2    0.600864    0.283888    0.337939    31.00000   -1.50000
AFIX   0
C18B  1    0.385116    0.295085    0.370975    31.00000    0.04442    0.02225 =
         0.03362   -0.00025    0.00386   -0.01200
AFIX  23
H18C  2    0.301150    0.329280    0.366730    31.00000   -1.50000
H18D  2    0.335717    0.253131    0.350686    31.00000   -1.50000
AFIX   0
C20B  1    0.386543    0.254365    0.224968    21.00000    0.07200    0.05049 =
         0.03952   -0.01491    0.00381   -0.01726
AFIX 137
H20A  2    0.295650    0.243048    0.245465    21.00000   -1.50000
H20B  2    0.471495    0.221894    0.240169    21.00000   -1.50000
H20C  2    0.354093    0.253676    0.173751    21.00000   -1.50000
AFIX   0
C21B  1    0.607218    0.306793    0.232938    21.00000    0.07915    0.07313 =
         0.01949   -0.02121   -0.00135    0.00177
AFIX 137
H21A  2    0.593669    0.297237    0.182814    21.00000   -1.50000
H21B  2    0.650900    0.267612    0.260089    21.00000   -1.50000
H21C  2    0.680071    0.344334    0.245374    21.00000   -1.50000
AFIX   0
C22B  1    0.313886    0.375481    0.231102    21.00000    0.07859    0.05067 =
         0.04873    0.00444   -0.01295    0.00148
AFIX 137
H22A  2    0.236851    0.368354    0.260732    21.00000   -1.50000
H22B  2    0.260959    0.370690    0.181747    21.00000   -1.50000
H22C  2    0.358563    0.420275    0.239126    21.00000   -1.50000
rem
rem
HKLF 4
REM  MABT in P2(1)/n  shel 0.835  disordered T-Butyl
REM R1 =  0.0590 for   3121 Fo > 4sig(Fo)  and  0.1448 for all   5943 data
REM    451 parameters refined using     75 restraints
END
WGHT      0.0636      4.5031
REM Highest difference peak  0.446,  deepest hole -0.290,  1-sigma level  0.066
Q1    1   0.7322  0.5687  0.5797  11.00000  0.05    0.45
Q2    1   0.7092  0.3399  0.5407  11.00000  0.05    0.31
Q3    1   0.5127  0.3615  0.5392  11.00000  0.05    0.30
Q4    1   0.9662  0.5678  0.5404  11.00000  0.05    0.30
Q5    1   0.1788  0.0343  0.4012  11.00000  0.05    0.28
Q6    1   0.6722  0.5381  0.5191  11.00000  0.05    0.28
Q7    1   0.4828  0.3372  0.5881  11.00000  0.05    0.26
Q8    1   0.5035  0.3464  0.6164  11.00000  0.05    0.26
Q9    1   1.0156  0.7854  0.5192  11.00000  0.05    0.25
Q10   1   0.1771  0.0590  0.3805  11.00000  0.05    0.25
Q11   1   0.3928  0.3451  0.5558  11.00000  0.05    0.25
Q12   1   0.6334  0.4332  0.3411  11.00000  0.05    0.24
Q13   1   0.7344  0.5353  0.4956  11.00000  0.05    0.24
Q14   1   0.8523  0.6661  0.5064  11.00000  0.05    0.23
Q15   1   0.1953 -0.0932  0.6640  11.00000  0.05    0.23
Q16   1   0.4532  0.1763  0.4200  11.00000  0.05    0.23
Q17   1   1.0363  0.6741  0.6564  11.00000  0.05    0.22
Q18   1   0.5611  0.0139  0.7582  11.00000  0.05    0.22
Q19   1   0.2360  0.0204  0.6870  11.00000  0.05    0.22
Q20   1   1.0096  0.7142  0.6000  11.00000  0.05    0.22
;
