# Supplementary material for: 2-[4-(2-{5-tert-Butyl-2-chloro-3-[2-(3-pentyl-1,3-benzothia­zol-2-yl­idene)ethyl­idene]cyclo­hex-1-en­yl}ethen­yl)-3-cyano-5,5-dimethyl­furan-2-yl­idene]malono­nitrile
Source: Acta Crystallogr Sect E Struct Rep Online. 2012 Dec 22;69(Pt 1):o120–1. doi: 10.1107/S1600536812050842 (PMC3588378; doi:10.1107/S1600536812050842)
Supplement: Supplementary file 2 [file e-69-0o120-Isup2.hkl]

# 
# h,k,l, Fc-squared, Fo-squared, sigma(Fo-squared) and status flag 
# 
data_I
_shelx_title ' MABT in P2(1)/n  shel 0.835  disordered T-Butyl' 
_shelx_refln_list_code          4 
_shelx_F_calc_maximum      219.77 
_exptl_crystal_F_000      1296.00 
_reflns_d_resolution_high  0.8351 
 
loop_ 
 _symmetry_equiv_pos_as_xyz 
 'x, y, z' 
 '-x+1/2, y+1/2, -z+1/2' 
 '-x, -y, -z' 
 'x-1/2, -y-1/2, z-1/2' 
 
_cell_length_a     8.6293 
_cell_length_b    20.1267 
_cell_length_c    19.5299 
_cell_angle_alpha  90.000 
_cell_angle_beta  102.236 
_cell_angle_gamma  90.000 
 
_shelx_F_squared_multiplier     1.000 
 
loop_ 
 _refln_index_h 
 _refln_index_k 
 _refln_index_l 
 _refln_F_squared_calc 
 _refln_F_squared_meas 
 _refln_F_squared_sigma 
 _refln_observed_status 
   2   0   0     3819.23     3388.46     52.28 o 
   4   0   0     3933.88     3527.33     73.61 o 
   6   0   0      201.94      202.51     61.75 o 
   8   0   0      249.77      194.68     67.78 o 
  10   0   0       30.24      -27.22     75.34 o 
   2   1   0      229.13      267.83     22.11 o 
   3   1   0    11146.56     9894.55    100.93 o 
   4   1   0      195.92      179.37     21.94 o 
   5   1   0     1152.84     1065.08     38.05 o 
   6   1   0      105.45       29.00     33.10 o 
   7   1   0      281.38      286.50     59.07 o 
   8   1   0       38.63       78.91     35.05 o 
   9   1   0      132.01      194.80     61.60 o 
  10   1   0        4.68       -4.09     53.24 o 
   1   2   0     2356.68     1864.99     70.83 o 
   2   2   0    48297.23    58890.79    608.00 o 
   3   2   0     1695.36     1506.66     27.72 o 
   4   2   0       86.89       93.18     23.70 o 
   5   2   0      207.36      156.25     25.33 o 
   6   2   0      528.04      525.40     67.55 o 
   7   2   0       70.53       60.93     30.28 o 
   8   2   0       37.78       34.51     38.76 o 
   9   2   0      100.13       51.59     63.59 o 
  10   2   0       22.36       90.77     65.37 o 
   1   3   0    11673.73    11860.63    124.25 o 
   2   3   0    37294.89    42021.69    549.90 o 
   3   3   0     2518.58     1936.94     30.66 o 
   4   3   0     1565.80     1523.74     37.88 o 
   5   3   0      723.79      648.32     31.29 o 
   6   3   0      277.65      256.90     38.68 o 
   7   3   0       14.56      -13.93     39.24 o 
   8   3   0        0.50      -24.36     39.20 o 
   9   3   0        2.86        0.24     43.82 o 
  10   3   0       12.20      -63.05     63.05 o 
   1   4   0      108.96      115.09     11.69 o 
   2   4   0     1221.64     1254.83     27.35 o 
   3   4   0     5097.80     4390.73     65.13 o 
   4   4   0     1322.11     1156.65     40.09 o 
   5   4   0     2663.08     2463.25     57.35 o 
   6   4   0        1.54      -26.83     31.06 o 
   7   4   0       39.20      -34.93     39.54 o 
   8   4   0       31.98       -6.07     41.41 o 
   9   4   0        3.11      -31.68     42.80 o 
   1   5   0      818.80      882.35     20.47 o 
   2   5   0     6239.03     5930.60     75.27 o 
   3   5   0      213.59      221.22     19.25 o 
   4   5   0    11881.50    11174.41    158.97 o 
   5   5   0       73.70       37.56     24.69 o 
   6   5   0      205.04      163.76     34.42 o 
   7   5   0        7.24      -39.32     39.32 o 
   8   5   0      270.25      371.96     48.21 o 
   9   5   0       41.47       20.44     44.82 o 
   1   6   0     2963.01     3035.58     41.74 o 
   2   6   0      380.02      403.51     16.20 o 
   3   6   0      301.81      318.87     22.18 o 
   4   6   0     2967.30     2890.74     63.01 o 
   5   6   0     2063.80     1947.53     47.94 o 
   6   6   0      169.65      194.60     35.12 o 
   7   6   0       62.28       30.90     39.49 o 
   8   6   0       48.31       33.00     41.62 o 
   9   6   0       26.14        1.58     68.93 o 
   1   7   0     1795.23     1794.53     32.69 o 
   2   7   0       26.44       10.07     14.92 o 
   3   7   0      171.86      245.38     18.85 o 
   4   7   0       28.96       -7.62     26.69 o 
   5   7   0      551.12      478.98     28.95 o 
   6   7   0        7.65       35.61     33.68 o 
   7   7   0      217.10      292.39     39.44 o 
   8   7   0       61.08      -27.10     55.11 o 
   9   7   0       50.91       72.66     55.23 o 
   1   8   0     7416.45     7608.01     97.12 o 
   2   8   0      540.63      605.19     25.72 o 
   3   8   0     1515.35     1339.45     34.44 o 
   4   8   0       26.62       14.04     19.05 o 
   5   8   0      113.62      107.78     27.13 o 
   6   8   0     1457.49     1358.14     62.36 o 
   7   8   0      473.40      619.44     50.77 o 
   8   8   0        0.33      -11.50     50.77 o 
   9   8   0       18.53      -12.66     53.93 o 
   2   9   0     1295.55     1415.39     39.82 o 
   3   9   0      567.85      566.95     37.85 o 
   4   9   0     1321.10     1301.30     37.13 o 
   5   9   0        3.09      -26.59     26.59 o 
   6   9   0      237.65      300.73     43.98 o 
   7   9   0      717.79      793.36     53.40 o 
   8   9   0        7.29        8.91     81.61 o 
   9   9   0       20.80       23.68     53.99 o 
   0  10   0     5169.28     5397.77    128.94 o 
   1  10   0      617.61      762.79     33.70 o 
   2  10   0      187.05      231.10     24.24 o 
   3  10   0       71.79       -9.89     27.20 o 
   4  10   0      279.42      315.03     41.04 o 
   5  10   0      192.30      122.00     30.67 o 
   6  10   0       12.64      -37.16     37.16 o 
   7  10   0       30.69       15.62     39.85 o 
   8  10   0      370.03      289.71     57.75 o 
   9  10   0        8.48      -49.32     54.57 o 
   1  11   0      479.24      628.76     29.99 o 
   2  11   0     3364.99     3322.39     71.14 o 
   3  11   0      231.36      219.11     27.60 o 
   4  11   0      903.90      961.19     40.44 o 
   5  11   0        1.79      -24.64     35.92 o 
   6  11   0       93.65       88.82     52.90 o 
   7  11   0        1.82      -39.00     39.00 o 
   8  11   0      538.11      581.80     65.93 o 
   0  12   0       12.18       44.07     43.17 o 
   1  12   0     1709.73     1746.91     45.18 o 
   2  12   0      252.43      267.36     27.39 o 
   3  12   0      649.80      667.36     36.26 o 
   4  12   0      163.12      233.14     31.02 o 
   5  12   0     1153.25     1096.60     54.62 o 
   6  12   0      362.30      441.20     45.05 o 
   7  12   0      410.93      374.28     58.41 o 
   8  12   0       45.23       37.54     74.79 o 
   1  13   0      701.90      752.79     31.62 o 
   2  13   0     2308.59     2174.38     52.89 o 
   3  13   0        2.38      -25.71     25.71 o 
   4  13   0      553.00      486.00     41.39 o 
   5  13   0       40.81       19.36     36.41 o 
   6  13   0        3.25       -8.88     38.18 o 
   7  13   0       17.05      -10.30     69.50 o 
   8  13   0       51.42       40.86     54.67 o 
   0  14   0        0.64        3.13     32.47 o 
   1  14   0     1057.22     1279.37     45.20 o 
   2  14   0      147.13      182.64     28.03 o 
   3  14   0       25.46      -18.21     43.59 o 
   4  14   0     1005.79      912.56     86.36 o 
   5  14   0      625.01      724.71     59.76 o 
   6  14   0       16.31        9.40     38.81 o 
   7  14   0       95.85       85.46     54.86 o 
   8  14   0        8.13       10.89     55.31 o 
   1  15   0      531.98      551.02     37.30 o 
   2  15   0       26.13       -7.87     29.22 o 
   3  15   0      406.53      358.78     36.11 o 
   4  15   0      271.89      250.26     37.79 o 
   5  15   0      191.48      167.57     59.05 o 
   6  15   0       54.37       14.97     49.22 o 
   7  15   0       53.61       48.75     56.87 o 
   0  16   0     1208.40     1273.68     62.07 o 
   1  16   0       56.82       33.69     28.40 o 
   2  16   0     1826.86     1693.85     50.77 o 
   3  16   0       95.53       64.14     29.96 o 
   4  16   0      152.28       88.65     34.85 o 
   5  16   0      143.27       96.31     49.29 o 
   6  16   0      509.20      497.80     63.58 o 
   7  16   0        1.61      -17.23     54.08 o 
   1  17   0       62.44      116.58     30.16 o 
   2  17   0       90.85       96.78     30.28 o 
   3  17   0     1609.89     1588.72     50.53 o 
   4  17   0       84.07       45.99     35.61 o 
   5  17   0      105.17      118.34     51.98 o 
   6  17   0       46.93       52.80     54.61 o 
   7  17   0      112.13      110.19     58.33 o 
   0  18   0     4070.67     3853.27    105.65 o 
   1  18   0       20.73      -24.86     28.49 o 
   2  18   0      264.76      229.49     32.52 o 
   3  18   0      109.21       26.94     29.81 o 
   4  18   0      365.29      393.46     50.06 o 
   5  18   0      267.76      183.20     55.29 o 
   6  18   0       32.55        9.89     54.75 o 
   1  19   0        2.38      -29.02     29.02 o 
   2  19   0      437.32      469.37     50.77 o 
   3  19   0        0.47      -29.31     29.31 o 
   4  19   0       43.53       18.68     38.30 o 
   5  19   0      118.90      102.88     52.98 o 
   6  19   0      205.54      154.73     59.20 o 
   0  20   0      928.72      760.97     73.91 o 
   1  20   0      130.02      158.74     32.95 o 
   2  20   0       61.76       68.27     32.34 o 
   3  20   0        1.14      -20.50     30.95 o 
   4  20   0      172.25      206.14     56.70 o 
   5  20   0      320.74      264.68     59.27 o 
   1  21   0      195.71      121.55     34.20 o 
   2  21   0     1134.79     1256.40     51.48 o 
   3  21   0      259.39      258.39     37.14 o 
   4  21   0        0.88       26.58     52.47 o 
   0  22   0      950.34      982.58     84.07 o 
   1  22   0        4.84      -31.04     31.04 o 
   2  22   0       25.23       19.46     32.84 o 
   3  22   0      210.97      186.56     37.81 o 
   4  22   0      858.23      918.18     76.02 o 
   1  23   0       90.83       26.91     36.59 o 
   2  23   0      141.36      130.76     36.07 o 
   3  23   0        1.76        0.55     41.74 o 
   0  24   0      229.25      145.06     54.72 o 
  -9   0   1      172.27      302.21    254.43 o 
  -7   0   1       27.36      -44.80     44.80 o 
  -5   0   1       18.09        2.31     32.27 o 
  -3   0   1    10822.06     9565.14    142.73 o 
   3   0   1     3763.21     3132.68     56.12 o 
   5   0   1      226.02      154.49     38.75 o 
   7   0   1      938.90      996.19     93.78 o 
   9   0   1       74.21      -25.10    110.99 o 
 -10   1   1       16.91       18.90     64.55 o 
  -9   1   1       18.06       22.53     57.96 o 
  -8   1   1        1.22      -42.11     42.11 o 
  -7   1   1      295.99      340.38     41.36 o 
  -6   1   1      210.89       90.57     32.04 o 
  -5   1   1      266.39      126.80     43.50 o 
  -4   1   1     1343.34     1118.49     33.11 o 
  -3   1   1      737.67      735.21     17.34 o 
  -2   1   1    30746.74    32382.71    295.37 o 
   1   1   1     4806.89     3964.02    218.81 o 
   2   1   1       48.51       56.97     12.24 o 
   3   1   1      775.18      713.91     20.63 o 
   4   1   1     1356.78     1145.59     30.70 o 
   5   1   1        1.15      -21.68     21.68 o 
   6   1   1      573.11      578.16     35.75 o 
   7   1   1       47.77       47.13     34.71 o 
   8   1   1       88.24      113.49     49.21 o 
   9   1   1       34.30      -31.88     58.76 o 
 -10   2   1       73.81       44.33     68.19 o 
  -9   2   1        8.81      -40.28     40.28 o 
  -8   2   1        0.20      -25.12     38.05 o 
  -7   2   1       32.32      -12.66     54.69 o 
  -6   2   1      123.36       43.60     34.38 o 
  -5   2   1      573.29      479.22     31.77 o 
  -4   2   1       67.83       43.04     17.32 o 
  -3   2   1       85.30       98.17     11.67 o 
  -1   2   1     8137.65     7245.49    161.38 o 
   1   2   1      550.41      484.90     14.71 o 
   2   2   1    18781.57    19013.75    215.29 o 
   3   2   1      145.47      139.43     13.56 o 
   4   2   1      244.37      263.37     22.63 o 
   5   2   1      713.83      695.52     30.41 o 
   6   2   1      100.86       95.01     36.52 o 
   7   2   1        6.80      -10.83     32.47 o 
   8   2   1       24.34      106.79     42.02 o 
   9   2   1        2.96      -13.43     60.36 o 
 -10   3   1        0.22      -34.01     51.98 o 
  -9   3   1       18.25       15.96     41.68 o 
  -8   3   1       27.44       41.19     40.68 o 
  -7   3   1      370.13      381.00     44.92 o 
  -6   3   1      313.10      303.82     35.79 o 
  -5   3   1      502.21      453.06     28.48 o 
  -4   3   1     1186.78     1084.73     31.34 o 
  -3   3   1      188.73      175.72     13.43 o 
  -2   3   1    15539.33    15337.89    148.99 o 
  -1   3   1    23934.32    27177.83    258.26 o 
   1   3   1     2256.57     2295.77     33.55 o 
   2   3   1     4951.69     4678.40     64.17 o 
   3   3   1     1529.81     1262.74     32.57 o 
   4   3   1      136.06      169.62     32.82 o 
   5   3   1      352.09      326.26     28.89 o 
   6   3   1      866.63      938.89     44.18 o 
   7   3   1       58.56      -29.08     39.42 o 
   8   3   1        0.38      -49.69     49.69 o 
   9   3   1      101.43      145.15     47.30 o 
 -10   4   1        3.02      -23.08     59.33 o 
  -9   4   1       23.91      -41.99     41.99 o 
  -8   4   1      403.68      613.19     54.24 o 
  -7   4   1       46.08      -38.83     38.83 o 
  -6   4   1       35.54       24.73     30.93 o 
  -5   4   1        6.41      -25.59     28.21 o 
  -4   4   1     4492.30     4116.16     64.85 o 
  -3   4   1      653.09      651.24     24.56 o 
  -2   4   1      287.86      299.44     13.69 o 
  -1   4   1      339.96      441.66     13.19 o 
   0   4   1     7243.25     8325.15     89.71 o 
   1   4   1     1651.90     1689.94     27.14 o 
   2   4   1     3661.71     3432.62     49.88 o 
   3   4   1     1093.09      965.73     33.96 o 
   4   4   1     2053.24     1741.80     45.40 o 
   5   4   1      397.60      373.63     28.25 o 
   6   4   1      206.03      210.73     38.77 o 
   7   4   1      108.17        2.38     40.07 o 
   8   4   1      103.43      133.75     43.41 o 
   9   4   1        3.13       12.97     45.13 o 
  -9   5   1       10.16       23.01     50.26 o 
  -8   5   1        1.19      -22.03     39.51 o 
  -7   5   1      241.11      177.12     38.39 o 
  -6   5   1      138.01      102.43     32.75 o 
  -5   5   1      528.56      446.26     27.80 o 
  -4   5   1     6562.54     5982.80     98.60 o 
  -3   5   1       87.03       79.45     13.05 o 
  -2   5   1     1323.34     1196.45     20.99 o 
  -1   5   1     8570.76     8852.90     93.06 o 
   0   5   1     1898.56     1914.46     27.13 o 
   1   5   1      902.66     1114.97     27.12 o 
   2   5   1      185.99      229.13     12.73 o 
   3   5   1     2350.11     2072.92     40.14 o 
   4   5   1      730.29      707.16     57.09 o 
   5   5   1      334.42      364.68     27.44 o 
   6   5   1      361.35      348.11     47.87 o 
   7   5   1        0.21       -4.12     39.21 o 
   8   5   1        6.78       17.97     41.43 o 
   9   5   1      105.56      228.60     49.17 o 
  -9   6   1      111.98       58.43     53.26 o 
  -8   6   1      158.06      197.24     50.21 o 
  -7   6   1       33.42      124.17     36.83 o 
  -6   6   1      148.64      174.97     37.93 o 
  -5   6   1      345.74      348.52     48.01 o 
  -4   6   1     3292.55     3032.00     60.14 o 
  -3   6   1       34.96       14.12     15.47 o 
  -2   6   1       92.52       69.02     11.20 o 
  -1   6   1     4031.79     3976.02     49.30 o 
   0   6   1    14265.01    16615.32    169.26 o 
   1   6   1    11435.00    12325.66    147.55 o 
   2   6   1     2483.99     2531.95     57.00 o 
   3   6   1     6801.86     6276.02    115.21 o 
   4   6   1     5554.36     5367.45     85.21 o 
   5   6   1     1851.74     1721.02     48.69 o 
   6   6   1       67.01      -27.18     35.55 o 
   7   6   1       14.15      -38.59     38.59 o 
   8   6   1       42.44       -6.94     41.87 o 
   9   6   1        0.87       12.50     52.79 o 
  -9   7   1      146.65       46.92     54.67 o 
  -8   7   1       37.30      -48.85     48.85 o 
  -7   7   1        0.43      -18.03     38.96 o 
  -6   7   1     3258.33     3032.67     80.29 o 
  -5   7   1      316.55      234.16     29.13 o 
  -4   7   1        9.38       -2.36     17.76 o 
  -3   7   1      604.87      595.51     25.47 o 
  -2   7   1     3006.00     2892.30     40.68 o 
  -1   7   1     7292.87     8203.15     92.72 o 
   1   7   1        1.47       27.54     14.51 o 
   2   7   1      682.58      691.12     26.14 o 
   3   7   1      134.92      125.38     19.61 o 
   4   7   1      926.71      849.16     38.75 o 
   5   7   1       85.48       99.54     24.20 o 
   6   7   1      954.05      929.63     62.37 o 
   7   7   1       43.64       10.45     38.44 o 
   8   7   1       77.25       66.04     43.53 o 
   9   7   1       15.95      -42.32     52.27 o 
  -9   8   1       56.93       68.30     75.33 o 
  -8   8   1       82.82       75.61     44.93 o 
  -7   8   1      619.92      704.84     52.31 o 
  -6   8   1      190.24      228.97     42.75 o 
  -5   8   1      129.34       99.14     27.67 o 
  -4   8   1       48.37       63.77     21.01 o 
  -3   8   1      338.24      349.80     22.57 o 
  -2   8   1     3198.16     3170.59     52.09 o 
  -1   8   1       14.96       43.66     12.33 o 
   0   8   1      568.00      759.78     21.20 o 
   1   8   1     3152.72     3199.78     50.04 o 
   2   8   1     2123.91     2079.08     40.98 o 
   3   8   1     1851.16     1733.90     43.17 o 
   4   8   1      308.96      337.61     27.70 o 
   5   8   1        5.62      -24.42     24.42 o 
   6   8   1      573.59      628.43     39.54 o 
   7   8   1      224.42      334.47     44.96 o 
   8   8   1      169.99      149.93     53.64 o 
   9   8   1        0.88        6.03     55.63 o 
  -9   9   1        7.44      -15.68     53.97 o 
  -8   9   1      296.41      271.13     49.02 o 
  -7   9   1       11.32       25.83     40.87 o 
  -6   9   1      669.81      695.30     50.84 o 
  -5   9   1      123.09      136.22     31.17 o 
  -4   9   1      141.30      171.32     26.22 o 
  -3   9   1      394.32      394.38     29.39 o 
  -2   9   1      449.03      582.30     25.23 o 
  -1   9   1       56.71       95.83     15.94 o 
   0   9   1     2473.79     2629.26     46.15 o 
   1   9   1      571.08      694.84     33.99 o 
   2   9   1      440.75      512.20     27.28 o 
   3   9   1     3539.26     3249.14     64.52 o 
   4   9   1     2253.82     2178.11     60.12 o 
   5   9   1      297.55      230.50     31.55 o 
   6   9   1      592.27      551.96     47.43 o 
   7   9   1      206.91      160.61     52.13 o 
   8   9   1        1.29      -25.32     51.29 o 
   9   9   1        0.08        1.48     54.98 o 
  -9  10   1      305.64      441.08     65.25 o 
  -8  10   1      236.40      261.25     57.16 o 
  -7  10   1      305.14      293.85     50.48 o 
  -6  10   1       19.52      -17.87     39.01 o 
  -5  10   1       69.89       78.07     28.47 o 
  -4  10   1      291.24      255.29     29.30 o 
  -3  10   1     1119.12     1071.34     47.91 o 
  -2  10   1      915.06      941.99     32.51 o 
  -1  10   1      196.76      185.65     19.56 o 
   0  10   1        0.32       87.17     19.42 o 
   1  10   1      736.07      982.02     38.14 o 
   2  10   1      597.39      698.86     29.73 o 
   3  10   1      132.87      101.41     25.52 o 
   4  10   1      702.42      791.75     43.75 o 
   5  10   1        3.88      -30.13     33.08 o 
   6  10   1       75.29       81.70     39.40 o 
   7  10   1       22.92      -36.52     50.38 o 
   8  10   1       90.49       98.04     55.40 o 
   9  10   1       42.68       36.86     58.62 o 
  -9  11   1      189.80      210.53     61.59 o 
  -8  11   1       46.10       98.58     54.29 o 
  -7  11   1        0.16        7.03     60.15 o 
  -6  11   1      170.22      188.25     42.75 o 
  -5  11   1      679.43      691.08     40.10 o 
  -4  11   1       12.10        5.64     25.70 o 
  -3  11   1      830.35      821.75     33.25 o 
  -2  11   1      345.73      414.50     29.22 o 
  -1  11   1      288.16      314.19     21.20 o 
   1  11   1     1231.03     1283.71     41.50 o 
   2  11   1       15.01       -2.59     21.17 o 
   3  11   1        9.46      -26.48     26.48 o 
   4  11   1        0.57       -4.60     31.12 o 
   5  11   1       52.34       75.64     37.56 o 
   6  11   1       55.63        9.30     44.94 o 
   7  11   1       29.64       59.51     51.05 o 
   8  11   1        4.17      -49.08     53.14 o 
  -8  12   1        0.07      -64.52     66.16 o 
  -7  12   1      154.70      190.98     45.07 o 
  -6  12   1       46.86      -37.29     37.29 o 
  -5  12   1      217.34      156.13     43.65 o 
  -4  12   1      439.09      422.28     37.48 o 
  -3  12   1      291.45      336.42     35.62 o 
  -2  12   1      161.47      212.06     27.72 o 
  -1  12   1      410.98      456.18     25.11 o 
   0  12   1      184.71      265.85     27.46 o 
   1  12   1      572.85      575.78     34.40 o 
   2  12   1      743.42      813.89     37.66 o 
   3  12   1        0.28        4.01     25.40 o 
   4  12   1      109.38       82.18     28.30 o 
   5  12   1      127.52      184.41     39.54 o 
   6  12   1        7.18      -13.93     49.40 o 
   7  12   1       30.67      -49.17     49.17 o 
   8  12   1       33.59       26.45     55.07 o 
  -8  13   1      137.28      137.88     75.54 o 
  -7  13   1        4.78      -40.37     49.87 o 
  -6  13   1      109.04       49.68     40.80 o 
  -5  13   1       32.23       52.35     40.31 o 
  -4  13   1        7.91      -15.53     48.15 o 
  -3  13   1     1122.59     1233.70     43.55 o 
  -2  13   1       14.52       11.47     24.84 o 
  -1  13   1     1249.84     1183.19     35.42 o 
   0  13   1     1882.50     1982.17     47.71 o 
   1  13   1       17.69       26.19     26.71 o 
   2  13   1       25.24        4.14     27.42 o 
   3  13   1       48.62        2.89     31.01 o 
   4  13   1        8.72      -25.60     25.60 o 
   5  13   1       60.74       14.77     40.65 o 
   6  13   1      132.62       43.21     50.49 o 
   7  13   1       20.27       24.12     59.78 o 
   8  13   1       50.17      -21.99     53.82 o 
  -8  14   1      137.11      135.42     59.33 o 
  -7  14   1      270.40      192.64     56.81 o 
  -6  14   1       33.21      -33.66     38.73 o 
  -5  14   1      284.77      371.40     52.31 o 
  -4  14   1     3268.14     3109.19     87.62 o 
  -3  14   1     2930.71     2690.07     78.27 o 
  -2  14   1        0.74      -13.11     25.94 o 
  -1  14   1        0.53        8.96     22.08 o 
   0  14   1      363.78      403.39     30.96 o 
   1  14   1      573.28      616.92     41.48 o 
   2  14   1      418.77      463.39     50.30 o 
   3  14   1        2.50      -24.04     42.23 o 
   4  14   1      237.72      206.63     33.35 o 
   5  14   1      153.41      128.60     38.36 o 
   6  14   1       20.64       22.58     49.07 o 
   7  14   1       57.63      130.53     56.48 o 
   8  14   1       43.85       86.96     59.36 o 
  -7  15   1       36.65        0.47     53.49 o 
  -6  15   1      630.89      742.11     63.54 o 
  -5  15   1      143.49      195.66     50.75 o 
  -4  15   1      254.69      190.16     33.87 o 
  -3  15   1      174.87      153.88     32.81 o 
  -2  15   1      823.00      991.88     42.26 o 
  -1  15   1       18.88      -23.18     23.18 o 
   0  15   1       28.34       51.38     27.33 o 
   1  15   1      302.66      318.24     36.38 o 
   2  15   1        0.43      -28.01     28.01 o 
   3  15   1      420.84      407.96     63.03 o 
   4  15   1        0.08      -31.63     31.63 o 
   5  15   1      556.97      623.72     48.73 o 
   6  15   1       51.12      -26.13     48.80 o 
   7  15   1        1.33      -32.97     53.13 o 
  -7  16   1      174.20      229.70     59.68 o 
  -6  16   1       81.16       65.33     52.06 o 
  -5  16   1      176.17      186.10     51.16 o 
  -4  16   1        0.83      -16.60     30.22 o 
  -3  16   1      228.63      232.19     34.20 o 
  -2  16   1     2016.15     2135.47     54.77 o 
  -1  16   1     1747.03     1716.29     46.11 o 
   0  16   1      249.23      175.60     30.98 o 
   1  16   1      589.93      657.33     44.40 o 
   2  16   1      354.38      301.35     35.34 o 
   3  16   1        0.21      -16.12     29.13 o 
   4  16   1      124.21       87.45     30.69 o 
   5  16   1      738.10      764.13     64.79 o 
   6  16   1       83.14       56.59     52.23 o 
   7  16   1        5.52       -0.28     55.47 o 
  -7  17   1       10.45       -1.67     53.31 o 
  -6  17   1      519.12      534.71     65.31 o 
  -5  17   1        6.85       31.71     37.35 o 
  -4  17   1      205.88      242.98     36.22 o 
  -3  17   1       70.23       93.96     30.06 o 
  -2  17   1       78.36       62.10     30.03 o 
  -1  17   1      471.02      473.30     32.33 o 
   0  17   1      317.52      346.43     37.06 o 
   1  17   1        0.62      -30.73     30.73 o 
   2  17   1       85.12       46.65     30.10 o 
   3  17   1      384.58      269.60     32.78 o 
   4  17   1       18.69       -0.74     30.67 o 
   5  17   1       83.67        9.72     48.47 o 
   6  17   1       11.75       -9.63     53.12 o 
   7  17   1        6.07      -55.13     55.13 o 
  -6  18   1        3.37      -49.52     49.52 o 
  -5  18   1       35.98      -16.09     38.23 o 
  -4  18   1      660.52      632.57     41.66 o 
  -3  18   1        1.72      -13.00     28.99 o 
  -2  18   1        0.33       19.74     29.01 o 
  -1  18   1      123.06      167.23     31.48 o 
   0  18   1      462.82      453.33     39.23 o 
   1  18   1      567.98      535.32     36.77 o 
   2  18   1       15.77      -10.24     28.11 o 
   3  18   1       11.77        0.37     29.49 o 
   4  18   1      168.44      179.51     43.32 o 
   5  18   1       41.48       56.62     51.09 o 
   6  18   1      114.41       79.72     72.76 o 
  -6  19   1       56.37      111.63     57.56 o 
  -5  19   1       35.46       49.89     51.64 o 
  -4  19   1      165.85       83.15     36.90 o 
  -3  19   1       26.41      -29.28     29.28 o 
  -2  19   1      687.18      758.22     41.60 o 
  -1  19   1       21.32       16.80     29.50 o 
   0  19   1     2200.96     2272.58     66.27 o 
   1  19   1     1118.07     1119.04     46.53 o 
   2  19   1       11.89      -31.26     31.55 o 
   3  19   1       64.20       30.92     33.17 o 
   4  19   1      524.56      519.36     75.93 o 
   5  19   1       77.27       74.93     53.69 o 
   6  19   1       15.69      -13.87     54.84 o 
  -5  20   1       15.66      -47.97     47.97 o 
  -4  20   1      212.16      185.82     45.07 o 
  -3  20   1      109.03       65.81     32.25 o 
  -2  20   1      394.71      424.96     37.41 o 
  -1  20   1      541.94      516.07     39.43 o 
   0  20   1      161.84      223.40     36.61 o 
   1  20   1        5.36      -12.99     36.61 o 
   2  20   1     1145.67     1262.14     50.06 o 
   3  20   1       93.42       79.29     33.13 o 
   4  20   1       26.89      -71.70     71.70 o 
   5  20   1       29.51       95.77     55.14 o 
  -5  21   1       54.29       48.44     48.39 o 
  -4  21   1       10.91      -63.12     70.31 o 
  -3  21   1       54.65      -10.40     31.97 o 
  -2  21   1       17.39       13.58     32.31 o 
  -1  21   1      161.22       78.12     36.61 o 
   0  21   1        4.67      -33.54     42.10 o 
   1  21   1       20.45       37.38     31.80 o 
   2  21   1      112.79       84.69     33.63 o 
   3  21   1        5.75      -31.48     31.48 o 
   4  21   1       64.68       28.32     52.30 o 
  -4  22   1      257.84      185.34     50.19 o 
  -3  22   1        9.32        3.49     34.99 o 
  -2  22   1      321.34      353.00     38.78 o 
  -1  22   1      110.81       98.04     37.90 o 
   0  22   1        1.49      -35.37     35.37 o 
   1  22   1        3.37        2.39     32.48 o 
   2  22   1      672.13      649.96     43.56 o 
   3  22   1       11.97      -40.72     42.28 o 
   4  22   1       46.33       68.33     54.42 o 
  -3  23   1      167.73      196.48     46.31 o 
  -2  23   1        9.71      -22.48     44.88 o 
  -1  23   1      359.79      277.69     42.30 o 
   0  23   1      246.78      268.54     42.10 o 
   1  23   1      197.72      146.45     40.22 o 
   2  23   1        2.52      -25.30     32.54 o 
   0  24   1       39.87      -24.53     35.38 o 
 -10   0   2       18.08      -46.24    116.25 o 
  -8   0   2      321.54      282.75     41.57 o 
  -6   0   2       42.80      -19.96     43.32 o 
  -4   0   2     2104.39     1949.61     44.95 o 
  -2   0   2     7793.34     6959.90    103.91 o 
   2   0   2      836.66      777.38     34.15 o 
   4   0   2     2605.15     2214.34     47.70 o 
   6   0   2       15.02       33.39     43.98 o 
   8   0   2       66.12       99.78    111.65 o 
 -10   1   2        1.88       -1.38     80.76 o 
  -9   1   2      135.43       38.68     67.43 o 
  -8   1   2       17.00        6.15     47.33 o 
  -7   1   2        3.19      -23.47     27.30 o 
  -6   1   2       85.63        2.79     37.42 o 
  -5   1   2     3141.05     2722.22     46.05 o 
  -4   1   2     3248.54     2822.25     37.77 o 
  -3   1   2     2964.71     2269.46     28.50 o 
  -2   1   2     5227.29     4233.54     45.23 o 
  -1   1   2     1074.94      702.28     29.79 o 
   1   1   2     7531.10     7341.91     84.16 o 
   2   1   2       18.18       21.35     12.21 o 
   3   1   2     3686.45     3560.61     46.63 o 
   4   1   2        0.03      -16.81     16.81 o 
   5   1   2       93.69       77.79     22.60 o 
   6   1   2      521.70      630.20     36.88 o 
   7   1   2     1191.42     1315.67     64.24 o 
   8   1   2       25.95       54.37     52.73 o 
   9   1   2       39.49      -94.32    139.71 o 
 -10   2   2        2.37        0.00    118.23 o 
  -9   2   2        2.73      -27.35     40.63 o 
  -8   2   2        7.48      -11.89     44.78 o 
  -7   2   2      250.65      277.75     42.00 o 
  -6   2   2      148.82      143.70     27.10 o 
  -5   2   2      145.64      158.38     27.82 o 
  -4   2   2      970.95      834.12     24.40 o 
  -3   2   2        0.33      -14.07     14.07 o 
  -2   2   2    42718.49    49158.15    445.42 o 
  -1   2   2    11114.40    10570.13     95.89 o 
   0   2   2     1901.00     1643.64     31.33 o 
   1   2   2     3185.05     3216.11     48.97 o 
   2   2   2      888.27      910.50     47.85 o 
   3   2   2     3327.04     2937.17     40.71 o 
   4   2   2       70.27      113.84     18.46 o 
   5   2   2      453.21      478.88     28.19 o 
   6   2   2       20.38       39.07     29.74 o 
   7   2   2       50.92       66.34     38.85 o 
   8   2   2      164.81      122.40     49.36 o 
   9   2   2      100.21      127.53     64.82 o 
 -10   3   2       16.78      101.19     79.03 o 
  -9   3   2       14.93       57.78     43.51 o 
  -8   3   2       14.20      -10.99     38.19 o 
  -7   3   2        0.13       33.55     36.36 o 
  -6   3   2       64.11       32.93     35.18 o 
  -5   3   2      191.61      154.22     21.86 o 
  -4   3   2     3581.86     3090.11     50.60 o 
  -3   3   2      997.66      921.47     20.19 o 
  -2   3   2     6446.93     5673.60     64.82 o 
  -1   3   2     3939.04     3708.86     37.17 o 
   1   3   2     8503.54     8979.40    134.39 o 
   2   3   2    21431.35    22875.05    306.71 o 
   3   3   2     5674.77     5435.02     65.90 o 
   4   3   2     2143.69     2210.14     42.52 o 
   5   3   2      993.79     1040.15     35.46 o 
   6   3   2      488.13      473.93     42.06 o 
   7   3   2       24.79      -10.87     58.73 o 
   8   3   2        0.10       42.09     41.95 o 
   9   3   2       14.65       43.82     45.20 o 
 -10   4   2        4.18       24.07     58.66 o 
  -9   4   2        8.99      -46.37     46.37 o 
  -8   4   2       22.64       48.11     59.84 o 
  -7   4   2      302.61      281.75     39.82 o 
  -6   4   2        2.62      -21.75     30.12 o 
  -5   4   2      369.57      275.86     28.28 o 
  -4   4   2     3352.59     3103.81     50.76 o 
  -3   4   2      922.66      839.96     18.24 o 
  -2   4   2       16.37       38.34     10.40 o 
  -1   4   2     1019.11     1014.18     17.61 o 
   0   4   2     3278.46     3173.73     41.43 o 
   1   4   2      292.15      444.31     25.83 o 
   2   4   2     4183.52     4155.23     67.33 o 
   3   4   2     2879.26     2542.46     46.26 o 
   4   4   2     2022.44     1676.32     47.56 o 
   5   4   2     1207.93     1207.20     38.98 o 
   6   4   2      164.21      184.07     45.57 o 
   7   4   2        6.63      -25.83     40.25 o 
   8   4   2       10.07      -40.91     40.91 o 
   9   4   2       61.87      104.31     47.92 o 
 -10   5   2       12.19      -58.97     58.97 o 
  -9   5   2       86.45       88.70     51.15 o 
  -8   5   2       63.37       80.28     47.21 o 
  -7   5   2       94.54      147.10     42.32 o 
  -6   5   2      635.76      631.89     44.38 o 
  -5   5   2       85.42       56.19     22.61 o 
  -4   5   2    10851.14    10564.11    129.66 o 
  -3   5   2     2893.08     2796.71     38.15 o 
  -2   5   2      307.91      325.85     13.72 o 
  -1   5   2     3110.82     2950.53     34.31 o 
   0   5   2    12966.47    14509.56    154.90 o 
   1   5   2        1.77       53.28     13.83 o 
   2   5   2       63.13       75.45     17.47 o 
   3   5   2    10700.52    11138.80    223.62 o 
   4   5   2     1204.93     1105.31     39.09 o 
   5   5   2      990.76      946.64     38.76 o 
   6   5   2       11.53        2.77     36.81 o 
   7   5   2      562.49      591.43     49.50 o 
   8   5   2       13.26      -42.15     42.15 o 
   9   5   2        2.13       29.67     46.78 o 
  -9   6   2       11.81        2.20     52.01 o 
  -8   6   2       48.57       69.35     51.40 o 
  -7   6   2      179.09      193.97     42.65 o 
  -6   6   2      193.00      239.99     48.52 o 
  -5   6   2     1581.54     1541.61     38.64 o 
  -4   6   2      450.89      513.14     22.42 o 
  -3   6   2       18.44       40.75     15.72 o 
  -2   6   2      125.21      130.34     11.91 o 
  -1   6   2      430.42      517.24     15.45 o 
   0   6   2       25.99       40.79     11.99 o 
   1   6   2     1109.61     1224.94     27.09 o 
   2   6   2     5680.72     5465.82     84.17 o 
   3   6   2     3649.96     3459.41     76.25 o 
   4   6   2     2071.60     1825.81     51.54 o 
   5   6   2      569.34      562.21     41.41 o 
   6   6   2       16.23       -8.34     28.16 o 
   7   6   2      177.44      109.15     41.69 o 
   8   6   2        3.38      -38.90     57.33 o 
   9   6   2        0.54        9.78     72.74 o 
  -9   7   2       72.04       86.16     62.36 o 
  -8   7   2      150.89       97.62     44.57 o 
  -7   7   2       93.58      106.04     40.68 o 
  -6   7   2     1915.95     2021.22     65.96 o 
  -5   7   2       52.00       45.94     37.62 o 
  -4   7   2     1149.03     1208.15     31.19 o 
  -3   7   2      242.40      204.83     23.76 o 
  -2   7   2     2267.77     2098.91     30.46 o 
  -1   7   2       72.48      108.50     12.62 o 
   0   7   2       16.44       58.41     13.86 o 
   1   7   2       55.52       59.16     13.43 o 
   2   7   2     1938.09     1976.08     48.72 o 
   3   7   2     4847.66     4681.62     83.25 o 
   4   7   2      207.99      210.81     23.03 o 
   5   7   2      977.65      910.04     33.58 o 
   6   7   2        0.18      -28.25     28.25 o 
   7   7   2      721.06      871.26     54.77 o 
   8   7   2       18.45       -5.24     42.39 o 
   9   7   2       43.06      100.42     56.67 o 
  -9   8   2        2.58       59.82     54.99 o 
  -8   8   2        0.97      -10.96     42.10 o 
  -7   8   2        0.59       32.33     39.99 o 
  -6   8   2      660.92      699.59     49.73 o 
  -5   8   2      899.27      938.25     36.48 o 
  -4   8   2      362.32      317.75     32.28 o 
  -3   8   2      795.35      801.81     26.94 o 
  -2   8   2     3413.29     3535.32     53.35 o 
  -1   8   2      457.09      631.15     19.95 o 
   0   8   2        0.28       18.40     13.44 o 
   1   8   2     8434.52     8885.45    118.98 o 
   2   8   2      743.83      902.91     49.40 o 
   3   8   2        5.81      -10.78     23.91 o 
   4   8   2       20.78       16.17     35.31 o 
   5   8   2      177.08      159.35     30.60 o 
   6   8   2     1620.18     1606.29     58.37 o 
   7   8   2       11.73       46.81     62.54 o 
   8   8   2       20.48      -50.09     50.09 o 
   9   8   2        1.12      -40.31     54.37 o 
  -9   9   2       11.60      -29.51     53.85 o 
  -8   9   2        6.63       49.63     44.25 o 
  -7   9   2     1580.85     1616.53     88.73 o 
  -6   9   2      283.75      275.64     51.04 o 
  -5   9   2      575.87      566.61     38.08 o 
  -4   9   2        1.34      -21.94     21.94 o 
  -3   9   2     1709.50     1589.39     31.87 o 
  -2   9   2      254.38      321.11     21.48 o 
  -1   9   2     4818.66     4716.40     60.68 o 
   0   9   2      322.59      489.72     23.56 o 
   1   9   2       79.61      196.28     23.15 o 
   2   9   2      361.67      431.62     26.36 o 
   3   9   2     1776.73     1577.59     49.44 o 
   4   9   2       80.96       22.58     37.45 o 
   5   9   2       80.98       72.21     29.78 o 
   6   9   2      218.22      219.15     50.62 o 
   7   9   2        2.85      -20.24     47.38 o 
   8   9   2      110.74      183.90     57.77 o 
   9   9   2      198.30      211.80     61.06 o 
  -9  10   2        0.62       70.98     56.64 o 
  -8  10   2      151.00      207.93     48.31 o 
  -7  10   2      212.79      296.93     64.79 o 
  -6  10   2       23.40      -15.18     38.49 o 
  -5  10   2      555.50      605.61     37.65 o 
  -4  10   2       23.11       23.32     31.85 o 
  -3  10   2     3145.29     2756.80     55.17 o 
  -2  10   2      375.91      456.08     27.14 o 
  -1  10   2     5590.12     5660.36     78.44 o 
   0  10   2     3386.49     3412.29     61.35 o 
   1  10   2        9.36      -16.77     21.35 o 
   2  10   2       10.44       15.09     20.12 o 
   3  10   2       10.53       26.14     21.12 o 
   4  10   2     1773.46     1824.60     57.90 o 
   5  10   2      209.72      287.66     50.02 o 
   6  10   2        0.16       58.55     47.10 o 
   7  10   2      152.03      114.05     53.48 o 
   8  10   2      194.00      193.42     58.55 o 
  -9  11   2       37.04        7.88     58.04 o 
  -8  11   2       85.02      -12.89     51.78 o 
  -7  11   2       36.73      -39.80     39.80 o 
  -6  11   2     1191.46     1283.42     60.58 o 
  -5  11   2       12.05      -17.11     30.47 o 
  -4  11   2        0.84       21.35     31.45 o 
  -3  11   2      358.75      350.55     28.97 o 
  -2  11   2     1971.09     1935.60     49.27 o 
  -1  11   2      668.03      763.10     26.92 o 
   0  11   2      831.39     1069.26     35.11 o 
   1  11   2        0.37       41.01     22.95 o 
   2  11   2     2154.81     2288.65     50.85 o 
   3  11   2      564.94      567.41     32.00 o 
   4  11   2       11.46      -25.24     25.24 o 
   5  11   2      120.01      169.25     48.23 o 
   6  11   2        1.86       42.89     58.63 o 
   7  11   2      128.13       54.41     50.86 o 
   8  11   2      503.45      601.29     68.21 o 
  -8  12   2        2.02      -61.87     61.87 o 
  -7  12   2      207.89      241.81     45.82 o 
  -6  12   2      280.39      218.51     43.38 o 
  -5  12   2     1381.21     1419.86     53.26 o 
  -4  12   2        1.73       10.13     37.28 o 
  -3  12   2      816.27      870.30     39.28 o 
  -2  12   2     1475.74     1434.01     41.01 o 
  -1  12   2     2235.21     2010.10     42.76 o 
   0  12   2      501.77      563.51     29.87 o 
   1  12   2      687.42      802.56     33.52 o 
   2  12   2      308.03      265.55     48.66 o 
   3  12   2      628.11      623.37     37.96 o 
   4  12   2       44.17       81.21     35.48 o 
   5  12   2       54.58       40.36     46.91 o 
   6  12   2      759.97      683.24     62.68 o 
   7  12   2       37.33        6.77     51.45 o 
   8  12   2      110.81       58.78     55.48 o 
  -8  13   2       37.33       18.16     53.54 o 
  -7  13   2       27.98       13.58     42.66 o 
  -6  13   2        9.65       -0.99     38.69 o 
  -5  13   2       22.06       28.96     45.12 o 
  -4  13   2     2923.18     2990.31     86.82 o 
  -3  13   2     1051.87     1055.77     43.28 o 
  -2  13   2       44.61        2.12     25.67 o 
  -1  13   2      619.17      648.88     29.68 o 
   0  13   2     1355.21     1328.99     41.41 o 
   1  13   2      328.36      386.78     33.84 o 
   2  13   2      817.67      957.32     42.90 o 
   3  13   2     1637.03     1638.41     63.64 o 
   4  13   2      168.05      206.93     39.44 o 
   5  13   2       65.24       60.32     62.17 o 
   6  13   2        0.17      -47.65     47.65 o 
   7  13   2       69.45       40.17     52.88 o 
   8  13   2        0.63       13.36     55.78 o 
  -8  14   2       43.15      -27.43     55.22 o 
  -7  14   2        0.04       40.16     52.78 o 
  -6  14   2       15.68      -16.18     43.36 o 
  -5  14   2      293.37      262.34     50.90 o 
  -4  14   2      289.17      344.19     54.26 o 
  -3  14   2     1543.27     1535.38     52.59 o 
  -2  14   2        3.04      -25.50     25.50 o 
  -1  14   2       52.47       65.50     23.78 o 
   0  14   2     1223.18     1325.23     44.22 o 
   1  14   2      284.93      275.26     34.39 o 
   2  14   2     1021.77     1039.59     45.51 o 
   3  14   2      821.97      823.18     52.65 o 
   4  14   2       32.18       38.30     36.46 o 
   5  14   2       62.68       -9.23     46.27 o 
   6  14   2       63.25       -2.76     50.23 o 
   7  14   2      139.76      -16.97     53.34 o 
  -8  15   2       24.72       75.23     58.20 o 
  -7  15   2        1.23      -51.50     51.50 o 
  -6  15   2      129.20      168.50     43.47 o 
  -5  15   2      309.39      276.90     53.06 o 
  -4  15   2      190.28      188.90     34.37 o 
  -3  15   2      555.79      528.69     37.60 o 
  -2  15   2        8.12       26.34     28.58 o 
  -1  15   2      461.21      526.11     31.54 o 
   0  15   2     2140.40     1930.94     56.12 o 
   1  15   2      443.14      439.70     38.47 o 
   2  15   2      114.49      116.35     30.24 o 
   3  15   2      164.04       54.26     44.08 o 
   4  15   2       32.66       49.45     31.86 o 
   5  15   2      224.90      174.25     50.77 o 
   6  15   2       35.78       68.15     52.45 o 
   7  15   2      197.25      131.18     81.27 o 
  -7  16   2       60.87       31.48     56.35 o 
  -6  16   2       27.72       34.39     42.79 o 
  -5  16   2      203.07      181.43     41.11 o 
  -4  16   2        0.80       -5.12     30.57 o 
  -3  16   2      168.08      129.62     31.98 o 
  -2  16   2     7313.14     7153.39    118.56 o 
  -1  16   2      690.15      710.43     37.47 o 
   0  16   2       23.80       34.87     33.58 o 
   1  16   2        1.63      -29.69     32.43 o 
   2  16   2        0.16      -28.02     28.02 o 
   3  16   2      410.86      369.66     40.94 o 
   4  16   2      390.80      380.69     35.50 o 
   5  16   2        0.38      -46.46     46.46 o 
   6  16   2       10.98      -48.71     48.71 o 
   7  16   2      163.56       24.40     57.20 o 
  -7  17   2       54.83       26.85     57.28 o 
  -6  17   2        1.81      -15.54     51.36 o 
  -5  17   2      501.11      588.87     56.17 o 
  -4  17   2     1413.19     1449.22     56.51 o 
  -3  17   2       40.81      -23.32     27.89 o 
  -2  17   2      283.21      274.16     34.63 o 
  -1  17   2       34.17       93.50     28.11 o 
   0  17   2     1620.51     1629.65     57.20 o 
   1  17   2      426.33      316.78     40.40 o 
   2  17   2      797.22      782.71     42.85 o 
   3  17   2     1419.13     1392.82     54.41 o 
   4  17   2      111.80       86.27     32.54 o 
   5  17   2      734.88      818.07     69.99 o 
   6  17   2        1.15       -2.42     65.31 o 
  -6  18   2       69.33      -14.81     51.88 o 
  -5  18   2       32.74      -36.60     38.85 o 
  -4  18   2      160.61      141.12     33.89 o 
  -3  18   2       18.56      -27.96     27.96 o 
  -2  18   2     1212.78     1253.75     47.39 o 
  -1  18   2        0.18        7.92     28.21 o 
   0  18   2     1745.11     1833.78     59.37 o 
   1  18   2      797.65      860.13     49.25 o 
   2  18   2       11.57      -29.05     29.05 o 
   3  18   2      530.35      566.18     49.65 o 
   4  18   2      566.71      590.88     68.56 o 
   5  18   2      322.98      406.57     88.75 o 
   6  18   2        4.39      -28.60     54.19 o 
  -6  19   2       19.12       -4.13     54.59 o 
  -5  19   2       65.88       -6.82     39.61 o 
  -4  19   2      246.82      249.16     41.12 o 
  -3  19   2       57.74       26.98     30.67 o 
  -2  19   2        7.25        1.28     32.33 o 
  -1  19   2      822.03      901.02     41.84 o 
   0  19   2     1587.30     1614.12     56.99 o 
   1  19   2       10.45      -13.60     29.25 o 
   2  19   2       27.75       -8.48     29.44 o 
   3  19   2        9.47       -7.28     31.32 o 
   4  19   2       19.94      -34.34     47.16 o 
   5  19   2       31.48      -21.34     49.61 o 
  -5  20   2       25.54       -1.27     45.25 o 
  -4  20   2      141.17      146.73     39.33 o 
  -3  20   2      310.83      274.43     35.53 o 
  -2  20   2      234.18      216.48     35.01 o 
  -1  20   2      720.08      722.36     46.38 o 
   0  20   2      416.44      468.02     37.84 o 
   1  20   2        0.18       -0.47     29.86 o 
   2  20   2       11.28       21.21     31.38 o 
   3  20   2      253.45      247.83     38.01 o 
   4  20   2        6.06      -41.79     41.79 o 
   5  20   2      486.31      529.19     67.14 o 
  -5  21   2      102.48      119.98     58.29 o 
  -4  21   2        0.30      -35.76     35.76 o 
  -3  21   2        6.07      -17.52     31.84 o 
  -2  21   2      166.68      139.03     37.34 o 
  -1  21   2      441.63      521.59     44.68 o 
   0  21   2       17.74       22.91     41.88 o 
   1  21   2      155.28      131.64     34.06 o 
   2  21   2     1799.12     1829.46     57.00 o 
   3  21   2        0.01      -38.86     38.86 o 
   4  21   2        1.27      -10.49     45.43 o 
  -4  22   2        2.54       18.98     45.45 o 
  -3  22   2      316.47      408.07     42.37 o 
  -2  22   2        0.23      -34.92     34.92 o 
  -1  22   2       36.64       13.78     35.93 o 
   0  22   2      984.13      969.44     55.23 o 
   1  22   2       62.63       -5.98     32.19 o 
   2  22   2      275.82      257.70     37.54 o 
   3  22   2       23.42       55.30     45.63 o 
  -3  23   2        5.57      -27.83     39.12 o 
  -2  23   2      235.66      223.53     49.06 o 
  -1  23   2      300.76      255.64     41.88 o 
   0  23   2        0.77      -36.67     36.67 o 
   1  23   2       10.53       -2.48     36.51 o 
   2  23   2        0.86       12.39     39.27 o 
   0  24   2      250.00      153.64     39.59 o 
  -9   0   3      257.27      380.76     70.90 o 
  -7   0   3       55.28       -4.33     32.16 o 
  -5   0   3      203.30      103.71     36.12 o 
  -3   0   3     5879.62     5051.59     73.86 o 
  -1   0   3    14940.43    14362.31    246.42 o 
   1   0   3     1376.42     1333.87     38.19 o 
   3   0   3     2304.23     2124.51     47.18 o 
   5   0   3      219.08      187.39     30.80 o 
   7   0   3      100.37       73.45     67.51 o 
   9   0   3       47.87       73.99    118.91 o 
 -10   1   3        1.41       53.50    121.53 o 
  -9   1   3       29.74       34.54     88.30 o 
  -8   1   3      756.97      909.75     36.98 o 
  -7   1   3      127.98      170.78     28.99 o 
  -6   1   3      699.86      847.85     37.54 o 
  -5   1   3     1344.62     1243.85     32.69 o 
  -4   1   3     1054.32      996.73     22.48 o 
  -3   1   3     3683.47     2897.87     34.98 o 
  -2   1   3     1200.51      878.94     20.20 o 
  -1   1   3     5600.42     4864.62     51.66 o 
   0   1   3     1562.47     1739.64     23.66 o 
   1   1   3     1069.66      975.33     17.50 o 
   2   1   3      256.58      272.71     12.67 o 
   3   1   3        9.21       40.64     20.86 o 
   4   1   3     2218.91     1938.46     36.11 o 
   5   1   3       18.08       -4.99     21.54 o 
   6   1   3      286.30      276.35     36.51 o 
   7   1   3      226.78      171.71     49.74 o 
   8   1   3       32.57      -20.11     47.92 o 
   9   1   3        6.13      -27.11     80.13 o 
 -10   2   3       68.39       21.14    118.91 o 
  -9   2   3       41.54       -1.68     38.75 o 
  -8   2   3      151.58      183.88     58.44 o 
  -7   2   3       27.07      -38.51     38.51 o 
  -6   2   3     1519.30     1497.88     42.68 o 
  -5   2   3      132.64       88.17     22.84 o 
  -4   2   3      185.37      179.60     16.70 o 
  -3   2   3    13155.84    11838.67    128.44 o 
  -2   2   3     2912.66     2492.43     31.50 o 
  -1   2   3     1302.66     1094.91     16.25 o 
   0   2   3       71.98      148.59     11.38 o 
   1   2   3        3.81       34.19     12.37 o 
   2   2   3     9280.73     8967.28    117.90 o 
   3   2   3       44.81       83.53     17.98 o 
   4   2   3     1080.39     1070.51     29.37 o 
   5   2   3      126.52      108.74     22.52 o 
   6   2   3      650.33      666.14     40.31 o 
   7   2   3       74.59       45.72     39.83 o 
   8   2   3       17.58       35.36     48.65 o 
   9   2   3        9.53       37.04     65.84 o 
 -10   3   3       12.60      -31.41     71.90 o 
  -9   3   3       91.13      115.37     74.29 o 
  -8   3   3       27.83       69.02     43.89 o 
  -7   3   3      733.82      846.62     51.36 o 
  -6   3   3     4377.11     4335.85    113.37 o 
  -5   3   3      645.03      651.30     30.92 o 
  -4   3   3      464.41      482.20     35.54 o 
  -3   3   3       62.68       58.78     10.04 o 
  -2   3   3    13026.32    11944.61    106.40 o 
  -1   3   3      328.10      423.66     13.30 o 
   1   3   3     8014.20     8682.92    121.25 o 
   2   3   3       11.16       -1.57     20.35 o 
   3   3   3        1.40       -7.50     19.21 o 
   4   3   3        9.13       14.69     18.42 o 
   5   3   3      288.26      353.01     25.06 o 
   6   3   3        0.07      -30.39     30.39 o 
   7   3   3        0.51      -23.27     43.15 o 
   8   3   3        7.53      -41.95     41.95 o 
   9   3   3      157.76      205.33     58.16 o 
 -10   4   3       11.97       11.49     74.45 o 
  -9   4   3        9.28      -63.30     63.30 o 
  -8   4   3       46.70       49.08     42.69 o 
  -7   4   3        0.90      -32.77     45.81 o 
  -6   4   3      532.57      526.34     37.86 o 
  -5   4   3      634.36      620.58     31.07 o 
  -4   4   3     5418.17     4910.58     66.84 o 
  -3   4   3     2369.81     2319.91     29.52 o 
  -2   4   3     2570.41     2311.91     27.31 o 
  -1   4   3       63.37       55.92      9.87 o 
   0   4   3     2441.03     2366.13     30.78 o 
   1   4   3       13.38       42.87     14.56 o 
   2   4   3     7173.42     7561.27    102.40 o 
   3   4   3      188.76      259.87     25.44 o 
   4   4   3      104.87       97.77     19.61 o 
   5   4   3      116.60      106.20     24.19 o 
   6   4   3      321.54      411.70     46.79 o 
   7   4   3      133.84      161.29     49.75 o 
   8   4   3       42.98      -42.01     42.02 o 
   9   4   3        0.19      -13.40     46.06 o 
 -10   5   3        5.28       37.50     74.76 o 
  -9   5   3        0.34       17.64     49.82 o 
  -8   5   3       53.83       83.41     42.65 o 
  -7   5   3        1.06        8.67     48.93 o 
  -6   5   3       57.37       73.72     30.01 o 
  -5   5   3      645.16      673.42     36.80 o 
  -4   5   3      278.60      391.61     32.02 o 
  -3   5   3       20.27       64.02     14.30 o 
  -2   5   3     2021.33     1771.81     23.80 o 
  -1   5   3       51.78       68.69     11.44 o 
   0   5   3     1109.20      997.05     22.08 o 
   1   5   3     6110.10     6299.46     85.99 o 
   2   5   3      351.87      401.50     27.74 o 
   3   5   3      618.83      606.93     33.26 o 
   4   5   3        0.77      -12.00     23.42 o 
   5   5   3       45.03       65.30     25.41 o 
   6   5   3       12.41      -37.75     37.75 o 
   7   5   3      410.22      436.70     49.39 o 
   8   5   3       23.88       13.97     49.20 o 
   9   5   3       65.91      154.31     49.72 o 
  -9   6   3      181.13      166.86     53.86 o 
  -8   6   3        5.12      -25.17     40.28 o 
  -7   6   3       44.89      113.44     40.11 o 
  -6   6   3       20.65       -2.57     23.95 o 
  -5   6   3      146.18      185.86     23.73 o 
  -4   6   3      320.35      343.85     19.66 o 
  -3   6   3      876.50      835.06     22.61 o 
  -2   6   3      760.30      807.92     17.51 o 
  -1   6   3     2196.87     2024.17     28.31 o 
   0   6   3      770.67      894.80     20.61 o 
   1   6   3      780.22      930.95     24.97 o 
   2   6   3     1064.37     1054.56     30.92 o 
   3   6   3     4579.44     4146.41     85.74 o 
   4   6   3      364.43      403.11     34.46 o 
   5   6   3      316.81      372.40     39.50 o 
   6   6   3      369.66      498.78     39.64 o 
   7   6   3       89.34       36.19     40.57 o 
   8   6   3       29.96      123.57     45.87 o 
   9   6   3      147.26      202.40     58.69 o 
  -9   7   3      450.68      745.37     62.70 o 
  -8   7   3        4.83      -41.06     41.06 o 
  -7   7   3        7.14       -5.71     38.37 o 
  -6   7   3     1343.52     1287.73     75.12 o 
  -5   7   3      383.91      440.85     24.64 o 
  -4   7   3     1971.69     1944.76     36.78 o 
  -3   7   3      431.05      429.06     20.66 o 
  -2   7   3     7155.97     6840.40     74.00 o 
  -1   7   3      150.52      175.51     15.48 o 
   1   7   3     4027.58     4359.12     59.28 o 
   2   7   3       53.48      125.02     30.66 o 
   3   7   3      757.89      844.86     39.98 o 
   4   7   3      105.21       93.54     29.96 o 
   5   7   3       62.45       86.51     34.78 o 
   6   7   3       24.09      -37.11     37.11 o 
   7   7   3        0.97      -25.32     57.97 o 
   8   7   3        0.56      -24.45     43.85 o 
   9   7   3        0.66      -46.63     55.03 o 
  -9   8   3       97.78      142.53     49.01 o 
  -8   8   3      115.56      127.99     45.66 o 
  -7   8   3      198.12      261.44     43.46 o 
  -6   8   3      483.81      484.32     47.69 o 
  -5   8   3      238.88      183.14     22.69 o 
  -4   8   3     3005.30     2788.14     70.97 o 
  -3   8   3     2393.63     2355.09     41.19 o 
  -2   8   3       13.39       -5.20     19.49 o 
  -1   8   3     6671.47     6835.33     84.47 o 
   0   8   3     2467.45     2592.64     40.66 o 
   1   8   3    12748.30    13837.49    191.53 o 
   2   8   3      563.54      630.43     41.19 o 
   3   8   3      349.21      334.46     32.54 o 
   4   8   3      192.51      168.24     39.65 o 
   5   8   3      111.82       99.79     35.25 o 
   6   8   3      606.49      567.99     48.20 o 
   7   8   3       58.51      -10.53     39.64 o 
   8   8   3      170.09      145.79     68.01 o 
   9   8   3       67.09      147.98     73.42 o 
  -9   9   3        1.84       96.74     57.10 o 
  -8   9   3      779.07      941.58     79.04 o 
  -7   9   3      336.56      446.83     47.71 o 
  -6   9   3      248.08      244.99     36.25 o 
  -5   9   3       19.64       29.70     28.06 o 
  -4   9   3      211.51      212.21     25.95 o 
  -3   9   3        8.42      -11.05     16.98 o 
  -2   9   3      547.99      661.75     25.37 o 
  -1   9   3      462.25      524.14     23.29 o 
   0   9   3     1463.93     1370.06     36.01 o 
   1   9   3      125.76      237.36     24.46 o 
   2   9   3       48.09      108.00     39.96 o 
   3   9   3      416.97      490.54     34.91 o 
   4   9   3     1312.38     1372.61     64.34 o 
   5   9   3      474.72      516.81     63.04 o 
   6   9   3        3.75       38.97     45.71 o 
   7   9   3      313.33      284.03     56.59 o 
   8   9   3        6.63      -22.52     58.27 o 
  -9  10   3       76.94      169.24     58.82 o 
  -8  10   3      136.94      133.85     46.84 o 
  -7  10   3      557.60      577.70     50.83 o 
  -6  10   3      284.31      228.74     44.09 o 
  -5  10   3       48.15       57.59     28.51 o 
  -4  10   3      396.77      433.96     34.78 o 
  -3  10   3      907.74      883.28     32.69 o 
  -2  10   3        5.17       -0.75     21.13 o 
  -1  10   3     5830.66     6055.62     88.23 o 
   0  10   3      507.37      780.82     31.09 o 
   1  10   3     2106.74     2198.16     51.41 o 
   2  10   3     1570.01     1518.87     46.72 o 
   3  10   3      506.69      464.44     35.58 o 
   4  10   3      181.67      145.33     43.61 o 
   5  10   3        6.84       -0.21     44.51 o 
   6  10   3      532.39      566.19     63.90 o 
   7  10   3      103.40      124.50     69.81 o 
   8  10   3       15.67       25.58     54.64 o 
  -9  11   3      103.97      180.37     59.41 o 
  -8  11   3       33.16       -4.58     44.31 o 
  -7  11   3        7.93       43.31     41.65 o 
  -6  11   3     1064.75     1255.01     60.18 o 
  -5  11   3     2594.72     2634.39     80.83 o 
  -4  11   3        5.49        5.47     32.40 o 
  -3  11   3      122.51       78.06     23.92 o 
  -2  11   3      239.23      248.07     25.30 o 
  -1  11   3     7162.29     7174.37    108.71 o 
   0  11   3      580.62      679.66     30.65 o 
   1  11   3     7858.92     7637.12    127.36 o 
   2  11   3      298.97      378.53     32.69 o 
   3  11   3     1057.50     1051.18     48.91 o 
   4  11   3       48.51       19.74     31.07 o 
   5  11   3      752.23      833.39     63.92 o 
   6  11   3       69.37       59.49     47.21 o 
   7  11   3       17.87      -47.11     50.60 o 
   8  11   3       24.41       79.75     55.40 o 
  -8  12   3        2.70      -42.01     52.17 o 
  -7  12   3        6.09      -43.88     45.28 o 
  -6  12   3      819.89      866.80     77.41 o 
  -5  12   3     1585.00     1486.76     99.58 o 
  -4  12   3        0.16       33.87     36.38 o 
  -3  12   3       24.66      -25.99     25.99 o 
  -2  12   3     1197.00     1244.22     39.30 o 
  -1  12   3       91.92      115.07     22.97 o 
   0  12   3       58.92       89.14     23.28 o 
   1  12   3       48.23       32.68     29.05 o 
   2  12   3      807.30      909.86     39.55 o 
   3  12   3      195.89      241.04     28.73 o 
   4  12   3      927.91      899.45     44.26 o 
   5  12   3      500.47      507.00     56.34 o 
   6  12   3        6.69       -4.28     46.74 o 
   7  12   3       29.65       26.71     51.60 o 
   8  12   3       98.57       34.10     58.03 o 
  -8  13   3      183.17      137.20     58.95 o 
  -7  13   3      121.00       94.49     45.92 o 
  -6  13   3      101.37        7.43     39.27 o 
  -5  13   3      206.29      152.20     53.91 o 
  -4  13   3      793.52      945.29     55.13 o 
  -3  13   3      421.53      471.53     39.95 o 
  -2  13   3      687.09      741.72     35.62 o 
  -1  13   3      118.84       90.88     24.52 o 
   0  13   3      167.99      219.40     27.07 o 
   1  13   3      536.89      621.43     34.36 o 
   2  13   3        7.71        1.88     27.11 o 
   3  13   3     2825.56     2678.77     70.56 o 
   4  13   3     1153.03     1196.03     56.21 o 
   5  13   3       11.08      -43.89     43.89 o 
   6  13   3       63.26       41.33     50.24 o 
   7  13   3        1.77      -55.10     61.38 o 
   8  13   3      129.98      105.58     60.11 o 
  -8  14   3       14.62       11.95     67.41 o 
  -7  14   3        1.89      -46.78     46.78 o 
  -6  14   3       18.09      -24.90     39.32 o 
  -5  14   3        1.54      -36.40     36.40 o 
  -4  14   3     6470.26     6321.10    127.32 o 
  -3  14   3     3396.79     3144.58     85.39 o 
  -2  14   3       83.59       81.11     27.60 o 
  -1  14   3      288.49      369.63     30.49 o 
   0  14   3      743.43      846.83     37.90 o 
   1  14   3     2673.19     2621.15     59.30 o 
   2  14   3      120.59      109.09     31.28 o 
   3  14   3     1915.49     1852.47     68.63 o 
   4  14   3      316.69      336.61     52.40 o 
   5  14   3       34.91        4.48     52.54 o 
   6  14   3      195.21       74.99     51.34 o 
   7  14   3      150.35      101.14     57.13 o 
  -8  15   3      173.74      243.61     62.58 o 
  -7  15   3      186.05      117.84     56.69 o 
  -6  15   3      523.11      635.34     53.58 o 
  -5  15   3       65.84       -3.03     47.89 o 
  -4  15   3       85.22       24.84     30.72 o 
  -3  15   3      208.85      236.32     33.26 o 
  -2  15   3      327.65      356.30     34.43 o 
  -1  15   3      764.78      781.32     42.72 o 
   0  15   3      253.01      276.78     34.84 o 
   1  15   3      610.95      626.82     56.71 o 
   2  15   3     1037.94     1130.47     49.28 o 
   3  15   3       38.50       43.44     42.05 o 
   4  15   3       73.13       -2.14     43.73 o 
   5  15   3      421.72      288.22     73.51 o 
   6  15   3        1.44       73.66     53.09 o 
   7  15   3       27.13      106.22     58.47 o 
  -7  16   3        5.36       11.79     53.94 o 
  -6  16   3      319.74      320.44     48.84 o 
  -5  16   3      224.45      225.62     69.71 o 
  -4  16   3       41.76       69.00     31.69 o 
  -3  16   3        1.73      -32.69     32.69 o 
  -2  16   3      699.32      791.21     51.18 o 
  -1  16   3      110.34      101.34     30.20 o 
   0  16   3      693.64      728.54     50.11 o 
   1  16   3       32.51       31.26     33.68 o 
   2  16   3      297.54      307.41     36.44 o 
   3  16   3      325.78      391.36     62.58 o 
   4  16   3        5.05       41.38     45.77 o 
   5  16   3      205.28      172.40     53.73 o 
   6  16   3        4.41      -51.19     51.19 o 
   7  16   3       23.97      -48.88     55.01 o 
  -7  17   3        6.03       -8.76     54.03 o 
  -6  17   3      645.14      610.12     55.84 o 
  -5  17   3        2.64       63.18     43.69 o 
  -4  17   3      634.93      612.12     39.60 o 
  -3  17   3       98.50       91.19     36.03 o 
  -2  17   3     3588.65     3546.95     74.47 o 
  -1  17   3     1313.83     1422.07     50.04 o 
   0  17   3      334.04      352.16     39.93 o 
   1  17   3      164.25      225.02     39.26 o 
   2  17   3      286.66      280.95     34.81 o 
   3  17   3       45.19       35.26     37.93 o 
   4  17   3        3.47      -34.02     45.41 o 
   5  17   3       16.63       52.09     50.85 o 
   6  17   3       31.83       14.63     54.53 o 
  -6  18   3        2.90       25.11     52.02 o 
  -5  18   3       83.58      207.64    110.24 o 
  -4  18   3      259.19      225.83     33.73 o 
  -3  18   3       68.72       17.54     36.39 o 
  -2  18   3       65.48       -4.83     41.20 o 
  -1  18   3       19.96       37.59     29.09 o 
   0  18   3     1162.54     1258.87     49.48 o 
   1  18   3      173.00      162.62     53.10 o 
   2  18   3        1.42      -29.32     29.32 o 
   3  18   3       40.24       90.99     40.89 o 
   4  18   3        1.10      -28.74     47.73 o 
   5  18   3       23.34       -3.68     50.40 o 
   6  18   3       47.45       29.90     54.91 o 
  -6  19   3        4.35       16.04     55.58 o 
  -5  19   3        1.50      -40.41     40.41 o 
  -4  19   3       37.91        8.99     34.21 o 
  -3  19   3      646.04      731.58     41.29 o 
  -2  19   3     1583.30     1571.57     59.07 o 
  -1  19   3     1058.65     1004.48     48.31 o 
   0  19   3     2166.80     2047.68     58.79 o 
   1  19   3      560.98      540.71     45.14 o 
   2  19   3      443.31      479.62     39.53 o 
   3  19   3      523.62      545.27     47.84 o 
   4  19   3        1.46      -47.29     47.29 o 
   5  19   3       16.63       -0.29     51.75 o 
  -5  20   3      120.72       52.56     41.66 o 
  -4  20   3      798.70      856.47     48.78 o 
  -3  20   3      137.15       79.87     34.87 o 
  -2  20   3      155.13      148.05     36.47 o 
  -1  20   3      291.71      286.99     40.72 o 
   0  20   3      124.44       67.08     33.11 o 
   1  20   3        8.31       20.63     30.90 o 
   2  20   3      352.15      348.96     39.62 o 
   3  20   3        8.60      -20.63     43.89 o 
   4  20   3        1.94        1.81     49.68 o 
   5  20   3       80.42       75.24     54.69 o 
  -5  21   3       10.78       33.06     54.19 o 
  -4  21   3       36.96       15.25     35.38 o 
  -3  21   3      828.29      840.98     49.01 o 
  -2  21   3       29.95      -19.27     34.38 o 
  -1  21   3      295.17      343.45     42.00 o 
   0  21   3      157.70      176.66     34.41 o 
   1  21   3      238.61      295.79     35.91 o 
   2  21   3      320.45      336.46     39.02 o 
   3  21   3       18.88       43.40     46.05 o 
   4  21   3       11.18      -44.83     44.83 o 
  -4  22   3       62.95       47.17     40.16 o 
  -3  22   3        3.39      -26.10     36.85 o 
  -2  22   3        0.95      -30.54     35.05 o 
  -1  22   3       21.31      -20.91     35.06 o 
   0  22   3       54.26       49.63     37.46 o 
   1  22   3      357.09      415.67     39.72 o 
   2  22   3      637.29      734.41     51.00 o 
   3  22   3       43.52        4.29     52.62 o 
  -3  23   3      326.24      288.45     45.07 o 
  -2  23   3        3.52      -35.75     35.75 o 
  -1  23   3        0.00      -37.70     37.70 o 
   0  23   3       85.12       86.65     40.10 o 
   1  23   3        1.10       -7.88     32.77 o 
   2  23   3        0.74      -26.91     37.88 o 
  -8   0   4      538.15      639.78     58.42 o 
  -6   0   4      440.43      433.76     45.16 o 
  -4   0   4     2376.87     1983.38     55.21 o 
  -2   0   4     4089.10     3560.53     62.65 o 
   0   0   4    10468.90    10868.32    160.55 o 
   2   0   4     3658.06     3435.05     65.25 o 
   4   0   4        8.30       30.36     20.86 o 
   6   0   4        0.01       34.14     63.94 o 
   8   0   4       60.39       64.36     72.70 o 
  -9   1   4       18.78      -17.95     42.70 o 
  -8   1   4        0.32      -16.26     26.26 o 
  -7   1   4        6.79      -17.41     26.28 o 
  -6   1   4       80.57       59.38     23.20 o 
  -5   1   4      106.16       97.98     22.73 o 
  -4   1   4        0.33        5.16     12.70 o 
  -3   1   4     1058.97      902.69     19.33 o 
  -2   1   4      187.03      159.17      9.60 o 
  -1   1   4     1670.31     1441.43     23.69 o 
   0   1   4    10911.18    11638.32    120.06 o 
   1   1   4     1170.59     1094.41     20.46 o 
   2   1   4      435.94      518.09     16.03 o 
   3   1   4     2243.52     2104.48     39.97 o 
   4   1   4       93.17      108.30     20.68 o 
   5   1   4     1280.57     1285.49     36.66 o 
   6   1   4       16.57      -24.83     30.27 o 
   7   1   4        9.08      -47.21     47.63 o 
   8   1   4       58.29      -40.52     49.41 o 
   9   1   4       69.41      104.10     84.49 o 
  -9   2   4        4.17      -37.19     37.19 o 
  -8   2   4       51.69      -14.64     29.46 o 
  -7   2   4        2.30      -50.61     50.61 o 
  -6   2   4      189.89      226.77     38.32 o 
  -5   2   4      141.17      168.45     36.60 o 
  -4   2   4       16.76       26.54     15.29 o 
  -3   2   4     1653.24     1524.68     23.17 o 
  -2   2   4     5884.43     5070.24     53.50 o 
  -1   2   4     4742.22     4340.72     51.32 o 
   1   2   4     2454.29     2460.17     37.91 o 
   2   2   4     1160.23     1069.55     24.17 o 
   3   2   4      454.74      508.21     22.84 o 
   4   2   4     1216.23     1120.38     33.82 o 
   5   2   4       15.78       19.64     22.45 o 
   6   2   4       44.14       15.01     28.82 o 
   7   2   4      125.24      105.49     42.33 o 
   8   2   4      197.24      172.34     65.04 o 
   9   2   4       34.45       95.27     82.69 o 
 -10   3   4       26.47       14.53     90.50 o 
  -9   3   4       14.32       33.48     46.01 o 
  -8   3   4      419.07      619.27     64.16 o 
  -7   3   4       75.61      113.35     33.64 o 
  -6   3   4      210.01      295.36     34.08 o 
  -5   3   4       90.64      110.24     24.48 o 
  -4   3   4      686.75      629.47     22.95 o 
  -3   3   4     1962.01     1633.56     23.80 o 
  -2   3   4      620.13      595.23     15.35 o 
  -1   3   4     9506.96     9592.05     99.99 o 
   0   3   4      403.40      469.72     19.92 o 
   1   3   4       55.91      111.43     15.82 o 
   2   3   4      246.83      268.49     23.99 o 
   3   3   4      690.68      868.05     33.69 o 
   4   3   4        8.38        5.32     20.11 o 
   5   3   4      211.52      195.56     24.41 o 
   6   3   4       38.45       74.45     26.64 o 
   7   3   4        0.24      -34.52     38.93 o 
   8   3   4       24.62       27.72     58.73 o 
   9   3   4       13.24       71.15     56.69 o 
 -10   4   4       17.67      -49.52     71.68 o 
  -9   4   4       14.48      -21.98     50.39 o 
  -8   4   4      356.41      457.31     77.73 o 
  -7   4   4      649.58      584.17     41.34 o 
  -6   4   4      199.37      198.71     34.15 o 
  -5   4   4      140.16      149.54     22.79 o 
  -4   4   4      171.61      199.06     21.38 o 
  -3   4   4        8.36       13.78     12.27 o 
  -2   4   4      310.14      390.52     12.34 o 
  -1   4   4    10958.58    11130.31    106.11 o 
   0   4   4      561.49      606.82     22.34 o 
   1   4   4      717.34      853.12     31.60 o 
   2   4   4     1152.88     1200.96     28.71 o 
   3   4   4        5.05        2.67     26.56 o 
   4   4   4       53.06       48.91     24.20 o 
   5   4   4      584.57      555.95     30.72 o 
   6   4   4     1082.52     1132.54     41.49 o 
   7   4   4      258.89      291.40     42.96 o 
   8   4   4        0.62      -28.27     42.95 o 
   9   4   4       32.91       43.19     49.16 o 
 -10   5   4       35.89       66.97     77.28 o 
  -9   5   4       35.12        9.03     44.35 o 
  -8   5   4       46.78       -3.65     40.82 o 
  -7   5   4       74.39       21.45     28.17 o 
  -6   5   4       24.38      -16.60     25.53 o 
  -5   5   4      179.66      173.88     25.79 o 
  -4   5   4    12195.26    11522.20    132.56 o 
  -3   5   4       27.38       22.01     13.79 o 
  -2   5   4       38.02       27.99     10.37 o 
  -1   5   4     2214.95     2173.87     34.29 o 
   0   5   4     9980.38    10583.08    110.36 o 
   1   5   4     1036.26     1215.72     30.15 o 
   2   5   4      377.97      494.87     29.67 o 
   3   5   4      753.01      829.14     35.39 o 
   4   5   4       83.90       45.18     32.07 o 
   5   5   4      603.04      579.38     37.92 o 
   6   5   4       45.99        3.20     39.56 o 
   7   5   4       31.93       51.54     41.91 o 
   8   5   4       16.28      -43.21     43.21 o 
   9   5   4        0.12      -41.94     59.01 o 
 -10   6   4       35.80      -15.71     77.91 o 
  -9   6   4        0.27       33.75     46.50 o 
  -8   6   4        3.74       45.81     40.66 o 
  -7   6   4     1502.89     1641.05     52.46 o 
  -6   6   4      481.57      515.17     33.26 o 
  -5   6   4      728.78      789.42     32.84 o 
  -4   6   4      268.63      340.91     19.86 o 
  -3   6   4     5112.21     4798.88     56.82 o 
  -2   6   4     3732.78     3691.48     42.41 o 
  -1   6   4        8.67       49.19     11.23 o 
   0   6   4      165.87      294.17     14.71 o 
   1   6   4      542.27      679.71     24.48 o 
   2   6   4      774.90      686.07     32.30 o 
   3   6   4      379.31      371.42     33.04 o 
   4   6   4     1692.39     1563.82     52.12 o 
   5   6   4        1.37       45.42     29.49 o 
   6   6   4       11.82       22.27     39.98 o 
   7   6   4       42.05       -5.04     40.51 o 
   8   6   4      301.36      424.43     52.74 o 
   9   6   4       15.35       10.96     54.80 o 
  -9   7   4      232.13      395.62     57.40 o 
  -8   7   4      152.12      172.39     43.96 o 
  -7   7   4       86.60       60.80     32.73 o 
  -6   7   4      252.42      339.70     36.12 o 
  -5   7   4      411.11      457.64     33.08 o 
  -4   7   4      250.74      252.56     20.92 o 
  -3   7   4      485.61      469.60     18.12 o 
  -2   7   4      579.15      554.87     18.54 o 
  -1   7   4      427.45      478.36     17.06 o 
   0   7   4        1.19       67.22     13.36 o 
   1   7   4      155.96      287.10     26.53 o 
   2   7   4     3626.34     3704.23    100.08 o 
   3   7   4      510.14      509.89     45.56 o 
   4   7   4       51.24       41.06     29.95 o 
   5   7   4     1666.11     1619.13     59.44 o 
   6   7   4       38.00        8.13     39.28 o 
   7   7   4      389.43      341.50     75.68 o 
   8   7   4       47.12        6.98     51.36 o 
   9   7   4      132.57       77.40     57.94 o 
  -9   8   4       22.33      132.73     49.07 o 
  -8   8   4       41.43       61.85     54.59 o 
  -7   8   4      103.45       33.70     40.65 o 
  -6   8   4        2.92      -26.39     26.39 o 
  -5   8   4      985.02     1008.76     32.82 o 
  -4   8   4       23.52       21.72     23.63 o 
  -3   8   4       76.13       66.99     17.75 o 
  -2   8   4     2977.85     2947.69     47.59 o 
  -1   8   4    10000.26    11209.30    120.23 o 
   0   8   4      224.00      328.39     20.13 o 
   1   8   4     4155.18     4435.51     86.43 o 
   2   8   4     1726.83     1582.30     73.18 o 
   3   8   4     1681.41     1645.66     53.37 o 
   4   8   4      216.44      263.56     35.42 o 
   5   8   4      188.68      189.37     38.29 o 
   6   8   4       96.24       68.09     40.53 o 
   7   8   4       10.98      -40.03     40.96 o 
   8   8   4       40.36       10.61     77.80 o 
  -9   9   4       27.76       38.10     48.01 o 
  -8   9   4      293.28      327.48     49.67 o 
  -7   9   4      751.76      910.27     55.72 o 
  -6   9   4       34.38       -0.90     30.39 o 
  -5   9   4      403.01      398.90     29.93 o 
  -4   9   4      343.32      301.44     26.55 o 
  -3   9   4     1098.97     1036.93     29.23 o 
  -2   9   4       28.97        6.15     17.96 o 
  -1   9   4      635.02      838.43     26.21 o 
   0   9   4      294.11      298.38     27.13 o 
   1   9   4       24.27       40.52     22.42 o 
   2   9   4      230.67      293.27     36.89 o 
   3   9   4      221.54      215.60     33.48 o 
   4   9   4        1.69      -32.52     32.52 o 
   5   9   4      638.10      671.57     66.71 o 
   6   9   4      282.40      221.28     41.63 o 
   7   9   4        0.51       10.25     51.09 o 
   8   9   4      140.47      127.43     56.96 o 
  -9  10   4        0.44       46.23     56.14 o 
  -8  10   4       93.32       94.43     45.86 o 
  -7  10   4      351.97      445.59     48.53 o 
  -6  10   4      388.46      482.61     43.08 o 
  -5  10   4      635.46      687.25     41.00 o 
  -4  10   4       12.64       -2.66     28.65 o 
  -3  10   4      319.66      272.42     23.64 o 
  -2  10   4       44.01       32.50     20.97 o 
  -1  10   4      655.02      854.29     30.10 o 
   0  10   4     1728.90     1939.34     44.68 o 
   1  10   4      686.32      786.50     35.43 o 
   2  10   4     1618.54     1575.92     68.85 o 
   3  10   4      902.91      943.40     54.47 o 
   4  10   4       37.23      -14.95     34.96 o 
   5  10   4       71.59       20.43     68.85 o 
   6  10   4      109.21       78.01     47.33 o 
   7  10   4      650.57      651.59     66.20 o 
   8  10   4       23.20      -10.92     76.85 o 
  -9  11   4        6.56       65.22     57.09 o 
  -8  11   4       43.36       69.15     45.09 o 
  -7  11   4       48.94       28.73     41.82 o 
  -6  11   4      850.26      966.23     50.50 o 
  -5  11   4      471.66      577.64     56.50 o 
  -4  11   4       45.01       67.97     30.90 o 
  -3  11   4        4.65       -0.99     23.11 o 
  -2  11   4      242.92      229.27     25.03 o 
  -1  11   4       44.92       77.12     22.34 o 
   0  11   4      174.69      222.89     24.53 o 
   1  11   4     3487.02     3666.54     85.22 o 
   2  11   4     1479.32     1553.59     55.18 o 
   3  11   4      677.13      811.45     44.81 o 
   4  11   4       37.31       28.07     28.99 o 
   5  11   4       42.04      -44.77     44.77 o 
   6  11   4       69.26       61.17     47.49 o 
   7  11   4       29.18       30.71     52.18 o 
   8  11   4        4.81      -11.05     55.75 o 
  -8  12   4      107.00       70.72     47.06 o 
  -7  12   4        1.40      -34.92     55.43 o 
  -6  12   4      492.93      593.84     54.82 o 
  -5  12   4     1482.40     1395.19     67.92 o 
  -4  12   4        0.03      -24.98     28.26 o 
  -3  12   4     1108.37     1117.84     39.54 o 
  -2  12   4      446.85      582.88     32.15 o 
  -1  12   4      496.82      637.64     35.02 o 
   0  12   4        0.31       16.97     22.17 o 
   1  12   4      620.52      569.12     34.16 o 
   2  12   4     1140.13     1163.90     87.68 o 
   3  12   4      711.59      812.76     61.67 o 
   4  12   4       17.40      -28.61     30.23 o 
   5  12   4      499.24      560.23     58.80 o 
   6  12   4        0.43        9.48     48.64 o 
   7  12   4      171.74      129.57     55.73 o 
   8  12   4        2.35      -55.29     55.29 o 
  -8  13   4        6.15        0.95     54.29 o 
  -7  13   4      108.59       96.77     46.51 o 
  -6  13   4       25.19       44.75     42.64 o 
  -5  13   4      284.12      142.06    129.26 o 
  -4  13   4      132.36      120.74     38.65 o 
  -3  13   4      176.17      217.90     36.61 o 
  -2  13   4        8.95        1.53     25.63 o 
  -1  13   4      520.13      511.83     31.61 o 
   0  13   4      662.60      691.74     34.88 o 
   1  13   4     1050.83     1153.08     42.03 o 
   2  13   4       51.76       70.08     30.81 o 
   3  13   4     1500.51     1693.84     74.81 o 
   4  13   4        0.23       -0.02     45.68 o 
   5  13   4        0.28      -44.42     44.42 o 
   6  13   4        2.33      -18.15     50.31 o 
   7  13   4       62.13      -25.08     52.56 o 
  -8  14   4        2.66      -11.57     56.35 o 
  -7  14   4       34.02       63.44     46.35 o 
  -6  14   4       45.71      -12.08     42.85 o 
  -5  14   4        0.09        4.27     43.67 o 
  -4  14   4      970.46      952.81     64.72 o 
  -3  14   4      207.70      169.21     31.56 o 
  -2  14   4      483.54      461.83     36.11 o 
  -1  14   4      758.59      831.19     37.49 o 
   0  14   4       68.80       76.14     30.08 o 
   1  14   4        6.99      -18.90     26.14 o 
   2  14   4     1485.44     1540.17     56.13 o 
   3  14   4      287.36      270.72     51.14 o 
   4  14   4      415.30      398.20     54.79 o 
   5  14   4       15.00      -47.24     47.24 o 
   6  14   4        0.89      -44.70     49.75 o 
   7  14   4       39.19       30.11     55.02 o 
  -8  15   4       95.41      123.82     59.09 o 
  -7  15   4       77.40       83.18     47.57 o 
  -6  15   4      433.70      354.48     48.98 o 
  -5  15   4        0.30       -6.77     44.18 o 
  -4  15   4      560.04      597.82     44.79 o 
  -3  15   4       70.87       47.40     31.30 o 
  -2  15   4      289.55      271.52     30.28 o 
  -1  15   4      225.09      292.89     31.65 o 
   0  15   4       65.37       89.62     29.33 o 
   1  15   4      116.68      132.75     32.48 o 
   2  15   4      969.38      907.45     49.44 o 
   3  15   4       98.31       51.68     31.15 o 
   4  15   4        0.08       -7.53     45.29 o 
   5  15   4      170.00      157.89     52.87 o 
   6  15   4      142.92      156.78     55.79 o 
   7  15   4        0.02      -55.87     56.93 o 
  -7  16   4        5.42      -16.85     51.27 o 
  -6  16   4       49.35       87.58     44.85 o 
  -5  16   4        0.17      -36.38     43.37 o 
  -4  16   4       45.85       24.38     29.73 o 
  -3  16   4      303.24      271.72     33.96 o 
  -2  16   4     3459.86     3469.13     78.76 o 
  -1  16   4      408.03      565.95     37.59 o 
   0  16   4        8.24        5.70     29.80 o 
   1  16   4      961.82     1022.93     44.78 o 
   2  16   4      937.23      977.91     51.50 o 
   3  16   4      510.50      438.27     62.87 o 
   4  16   4       10.01       13.91     46.16 o 
   5  16   4       13.53      -47.17     47.17 o 
   6  16   4      510.65      524.96     66.72 o 
  -7  17   4       34.28       -0.03     56.48 o 
  -6  17   4        8.07      -16.44     48.59 o 
  -5  17   4      378.05      439.44     59.76 o 
  -4  17   4       32.61       21.37     37.78 o 
  -3  17   4        0.18      -29.57     29.57 o 
  -2  17   4       15.88       11.31     51.01 o 
  -1  17   4       34.53        7.99     28.83 o 
   0  17   4     2276.04     2035.59     57.10 o 
   1  17   4      234.77      200.99     37.74 o 
   2  17   4       77.22       51.85     30.96 o 
   3  17   4        4.56      -28.17     32.29 o 
   4  17   4      556.58      641.68     62.85 o 
   5  17   4      597.57      571.51     70.43 o 
   6  17   4       50.07      141.37     69.51 o 
  -6  18   4       14.98       15.46     52.87 o 
  -5  18   4       88.26       76.30     40.91 o 
  -4  18   4       78.17       20.65     31.38 o 
  -3  18   4        0.21      -31.78     31.78 o 
  -2  18   4      216.87      269.54     36.61 o 
  -1  18   4       28.50       20.69     30.35 o 
   0  18   4        0.15      -29.30     29.30 o 
   1  18   4      467.48      356.92     41.49 o 
   2  18   4      213.40      152.37     33.10 o 
   3  18   4      572.75      584.46     59.61 o 
   4  18   4      305.08      226.77     55.22 o 
   5  18   4       87.89      -15.07     50.52 o 
   6  18   4        0.03        8.44     57.07 o 
  -6  19   4        6.28      -41.78     54.41 o 
  -5  19   4      212.21      224.36     45.99 o 
  -4  19   4       29.68        2.55     36.68 o 
  -3  19   4        0.07       39.42     34.25 o 
  -2  19   4      365.13      380.29     41.72 o 
  -1  19   4       89.15       88.65     31.31 o 
   0  19   4       79.95        2.07     42.27 o 
   1  19   4       65.87       78.05     36.84 o 
   2  19   4       38.21       25.92     31.27 o 
   3  19   4      715.14      643.35     55.42 o 
   4  19   4      357.40      342.44     58.67 o 
   5  19   4       22.01      -50.29     50.29 o 
  -5  20   4      220.09      170.05     52.56 o 
  -4  20   4      306.15      328.52     43.51 o 
  -3  20   4       88.62       37.51     36.93 o 
  -2  20   4      177.20      175.65     38.67 o 
  -1  20   4      111.87       81.65     32.26 o 
   0  20   4        0.31      -31.45     31.45 o 
   1  20   4        1.11      -34.28     35.37 o 
   2  20   4      203.11      182.30     35.93 o 
   3  20   4      838.21      835.16     71.02 o 
   4  20   4       60.75       22.29     52.43 o 
  -5  21   4      154.46       57.26     62.43 o 
  -4  21   4        3.21       28.32     38.47 o 
  -3  21   4       33.08       27.22     35.02 o 
  -2  21   4       50.61       27.75     38.01 o 
  -1  21   4        4.02      -16.28     35.69 o 
   0  21   4        0.46      -15.55     32.50 o 
   1  21   4       87.14       21.98     31.31 o 
   2  21   4      129.32      104.74     45.41 o 
   3  21   4        5.00      -17.05     44.15 o 
   4  21   4        5.45      -44.39     44.39 o 
  -4  22   4      532.80      558.22     49.82 o 
  -3  22   4      222.36      172.40     42.08 o 
  -2  22   4        0.02      -22.00     35.13 o 
  -1  22   4        7.26      -36.36     36.36 o 
   0  22   4      159.82      106.53     40.86 o 
   1  22   4       24.15       21.76     31.50 o 
   2  22   4       86.34       60.93     40.99 o 
   3  22   4        1.32      -29.95     51.64 o 
  -2  23   4       21.74        5.37     36.17 o 
  -1  23   4      157.87       29.76     47.44 o 
   0  23   4       81.80       29.78     38.33 o 
   1  23   4       54.65       80.71     40.20 o 
   2  23   4      141.90      144.27     44.62 o 
  -7   0   5      436.52      518.06     57.21 o 
  -5   0   5        1.56      -22.57     22.57 o 
  -3   0   5     9947.70     8918.11    148.22 o 
  -1   0   5    17515.94    17565.22    276.47 o 
   1   0   5    12942.69    13546.49    197.82 o 
   3   0   5     1062.96      977.12     39.38 o 
   5   0   5      241.01      261.71     34.30 o 
   7   0   5      680.41     1043.21    126.78 o 
   9   0   5        6.16     -113.61    113.61 o 
  -9   1   5       39.20       69.41     72.33 o 
  -8   1   5      755.21      913.17     36.40 o 
  -7   1   5      145.30       80.03     25.89 o 
  -6   1   5      840.18      774.28     41.75 o 
  -5   1   5      201.67      178.76     22.68 o 
  -4   1   5     3282.34     2811.19     47.84 o 
  -3   1   5      125.10       83.92     14.21 o 
  -2   1   5       21.67       25.98     12.13 o 
  -1   1   5      624.77      570.96     18.58 o 
   0   1   5       14.93       46.74     10.15 o 
   1   1   5       15.61       36.78     10.58 o 
   2   1   5      442.35      522.30     17.29 o 
   3   1   5     1219.11     1104.72     27.00 o 
   4   1   5      992.60     1009.40     35.45 o 
   5   1   5      173.08      104.10     26.02 o 
   6   1   5       51.10      105.76     35.13 o 
   7   1   5       36.24       13.35     48.76 o 
   8   1   5        4.76      -51.55     51.55 o 
   9   1   5        8.51       66.93    109.98 o 
 -10   2   5       53.38      -31.71     92.48 o 
  -9   2   5       54.86       99.65     41.82 o 
  -8   2   5       13.56      -30.18     30.18 o 
  -7   2   5      188.98      191.27     32.20 o 
  -6   2   5     1981.81     1925.56     54.83 o 
  -5   2   5     2924.77     2677.85     60.67 o 
  -4   2   5      228.75      223.66     27.66 o 
  -3   2   5      503.21      499.33     15.56 o 
  -2   2   5    11454.24    10677.00    120.74 o 
  -1   2   5       82.93      112.28     12.90 o 
   0   2   5        2.43       10.76      9.64 o 
   1   2   5      126.21      198.41     11.33 o 
   2   2   5      468.98      615.77     21.29 o 
   3   2   5      644.89      717.76     25.97 o 
   4   2   5       82.07       87.52     27.97 o 
   5   2   5      570.18      566.66     30.54 o 
   6   2   5      158.94      184.15     30.61 o 
   7   2   5       13.18      -58.53     58.53 o 
   8   2   5       74.41       67.82     63.51 o 
   9   2   5       42.58      -18.59     84.48 o 
 -10   3   5      115.65      224.64     99.77 o 
  -9   3   5       41.78       20.50     45.34 o 
  -8   3   5      432.03      575.19     55.64 o 
  -7   3   5      134.35      101.60     34.97 o 
  -6   3   5      319.36      299.48     46.78 o 
  -5   3   5      599.33      547.19     33.59 o 
  -4   3   5      782.21      766.06     23.44 o 
  -3   3   5     2062.88     1779.93     29.46 o 
  -2   3   5        9.74       -1.49     11.84 o 
  -1   3   5     7575.64     7600.09     85.38 o 
   0   3   5     2286.87     2478.69     42.73 o 
   1   3   5    12156.99    13071.79    167.27 o 
   2   3   5      357.71      388.37     19.26 o 
   3   3   5       52.73       61.39     22.68 o 
   4   3   5     1445.10     1361.84     38.84 o 
   5   3   5      170.41      150.78     25.24 o 
   6   3   5        4.75       14.68     32.59 o 
   7   3   5      132.77       85.00     42.02 o 
   8   3   5        4.50      -42.49    114.63 o 
   9   3   5      188.75      294.24     73.22 o 
 -10   4   5       23.30       95.12     95.12 o 
  -9   4   5      104.50       -1.85     49.30 o 
  -8   4   5        6.85       25.48     52.14 o 
  -7   4   5       17.58       47.40     29.28 o 
  -6   4   5      148.83       42.64     31.16 o 
  -5   4   5     2941.07     2779.32     55.67 o 
  -4   4   5     1143.34     1084.77     27.31 o 
  -3   4   5       93.40       96.06     14.00 o 
  -2   4   5      689.15      654.51     15.05 o 
  -1   4   5     4224.47     3897.67     49.55 o 
   0   4   5    11575.57    12044.69    129.67 o 
   1   4   5     7038.73     7588.23    109.94 o 
   2   4   5     1011.59     1199.11     30.10 o 
   3   4   5       22.54       14.30     24.39 o 
   4   4   5      889.49      954.50     40.40 o 
   5   4   5       66.91       81.94     31.78 o 
   6   4   5      443.43      467.69     34.31 o 
   7   4   5      281.08      290.76     45.03 o 
   8   4   5      258.23      463.19     54.15 o 
   9   4   5        3.37       -8.73     56.26 o 
 -10   5   5       57.59      -83.24     88.52 o 
  -9   5   5        6.41      -31.18     42.43 o 
  -8   5   5       62.80       40.39     38.65 o 
  -7   5   5       59.41       45.58     32.11 o 
  -6   5   5      185.54      149.62     32.72 o 
  -5   5   5       56.24       61.84     25.17 o 
  -4   5   5      202.70      258.71     21.77 o 
  -3   5   5      817.34      846.70     22.40 o 
  -2   5   5     1026.43      979.12     20.04 o 
  -1   5   5     1556.39     1465.62     23.42 o 
   0   5   5     1438.27     1414.51     25.93 o 
   1   5   5     3939.75     4244.01     85.73 o 
   2   5   5     1312.55     1382.05     56.25 o 
   3   5   5      101.23      155.55     36.52 o 
   4   5   5       80.19       36.26     34.07 o 
   5   5   5      288.54      278.81     38.87 o 
   6   5   5        5.87       -1.49     45.40 o 
   7   5   5      282.73      268.45     47.90 o 
   8   5   5       11.13       37.40     48.59 o 
   9   5   5       15.97      -46.15     53.15 o 
 -10   6   5        0.71       10.57     90.49 o 
  -9   6   5       53.41       60.23     57.46 o 
  -8   6   5       73.37      121.95     41.89 o 
  -7   6   5        2.12       53.98     36.08 o 
  -6   6   5      251.43      267.24     30.00 o 
  -5   6   5      398.19      514.45     27.59 o 
  -4   6   5      301.78      333.82     24.77 o 
  -3   6   5     7082.14     6767.16     82.47 o 
  -2   6   5      849.49     1003.95     20.79 o 
  -1   6   5     1877.81     1532.20     25.08 o 
   0   6   5       14.81       31.52     13.01 o 
   1   6   5       35.63       14.67     19.16 o 
   2   6   5      221.39      269.99     29.97 o 
   3   6   5      408.13      482.37     30.01 o 
   4   6   5     1335.22     1201.30     49.70 o 
   5   6   5      733.66      702.33     41.54 o 
   6   6   5       53.69       42.28     44.00 o 
   7   6   5       38.83       -3.71     40.99 o 
   8   6   5       79.85      247.55     50.10 o 
   9   6   5       43.14       24.10     56.02 o 
  -9   7   5      419.95      672.83    100.61 o 
  -8   7   5        0.91       34.49     40.51 o 
  -7   7   5        0.08       62.86     40.90 o 
  -6   7   5       54.85       90.96     31.62 o 
  -5   7   5      667.71      725.77     29.43 o 
  -4   7   5      104.07      108.77     22.41 o 
  -3   7   5        2.90      -15.66     15.66 o 
  -2   7   5     2031.56     2006.64     32.97 o 
  -1   7   5      355.87      528.74     21.02 o 
   0   7   5       25.95       91.81     15.58 o 
   1   7   5      574.13      661.24     38.54 o 
   2   7   5       47.21       25.65     27.35 o 
   3   7   5       42.95       41.39     32.32 o 
   4   7   5       56.78       61.46     32.24 o 
   5   7   5      425.40      464.33     38.29 o 
   6   7   5      109.46       88.21     41.22 o 
   7   7   5      189.94      138.05     44.77 o 
   8   7   5        8.76       24.39     53.15 o 
  -9   8   5      126.85      123.95     48.45 o 
  -8   8   5        0.08       65.79     43.21 o 
  -7   8   5      108.41      165.72     49.68 o 
  -6   8   5      178.74      147.51     40.52 o 
  -5   8   5        1.15      -14.97     21.52 o 
  -4   8   5      600.83      723.83     27.62 o 
  -3   8   5       32.54       25.07     16.52 o 
  -2   8   5      295.88      329.16     20.57 o 
  -1   8   5     2429.31     2638.98     40.22 o 
   0   8   5      188.06      270.98     22.57 o 
   1   8   5      659.68      851.14     31.29 o 
   2   8   5      253.76      263.37     35.33 o 
   3   8   5       17.63       14.12     29.75 o 
   4   8   5      873.64      920.13     47.97 o 
   5   8   5       40.43        9.71     37.77 o 
   6   8   5      206.00      212.41     43.22 o 
   7   8   5      231.98      262.79     49.34 o 
   8   8   5      103.68      131.61     65.23 o 
  -9   9   5       10.47       13.97     46.35 o 
  -8   9   5      686.04      838.81     57.99 o 
  -7   9   5      482.33      641.01     46.26 o 
  -6   9   5      109.46      116.75     29.88 o 
  -5   9   5        0.05        2.19     24.56 o 
  -4   9   5     2190.30     2039.50     45.86 o 
  -3   9   5     1311.46     1354.47     33.61 o 
  -2   9   5       10.10      -16.86     16.86 o 
  -1   9   5     4563.32     5106.85     65.68 o 
   0   9   5     2776.13     3349.64     52.33 o 
   1   9   5      444.88      623.46     55.83 o 
   2   9   5      159.44      243.08     40.29 o 
   3   9   5      812.07      942.61     47.19 o 
   4   9   5      323.48      311.69     40.03 o 
   5   9   5      464.96      535.14     45.83 o 
   6   9   5      144.98       95.66     41.00 o 
   7   9   5      132.54      128.93     54.47 o 
   8   9   5       84.00      116.87     58.57 o 
  -9  10   5        4.70      -42.68     47.38 o 
  -8  10   5        3.74      -43.53     43.53 o 
  -7  10   5      556.63      627.45     47.14 o 
  -6  10   5      186.49      274.66     41.58 o 
  -5  10   5       98.48       56.34     32.80 o 
  -4  10   5      320.88      319.40     30.88 o 
  -3  10   5       13.72       23.39     21.20 o 
  -2  10   5       59.03       49.36     20.06 o 
  -1  10   5      114.42      180.76     23.10 o 
   0  10   5      391.11      430.76     23.63 o 
   1  10   5     3390.27     3317.15     74.23 o 
   2  10   5     2284.94     2196.71     71.33 o 
   3  10   5        0.48       -4.90     33.51 o 
   4  10   5      233.81      205.08     40.34 o 
   5  10   5       10.79      -44.50     44.50 o 
   6  10   5       15.78       40.91     47.84 o 
   7  10   5      730.89      704.44     67.14 o 
   8  10   5      162.97       89.43    102.91 o 
  -9  11   5        2.12       79.06     56.16 o 
  -8  11   5       10.62       -6.49     45.84 o 
  -7  11   5       89.66       82.23     38.93 o 
  -6  11   5       16.57      -18.60     37.16 o 
  -5  11   5        9.40      -41.53     41.53 o 
  -4  11   5      416.98      453.37     30.88 o 
  -3  11   5        0.05      -10.90     24.92 o 
  -2  11   5      298.60      346.09     26.88 o 
  -1  11   5     1699.92     1580.85     42.01 o 
   0  11   5      160.87      171.92     23.06 o 
   1  11   5     2894.23     2869.50     68.41 o 
   2  11   5       59.45       94.62     41.01 o 
   3  11   5      588.79      586.55     52.03 o 
   4  11   5      151.38       78.52     48.13 o 
   5  11   5      105.46       77.58     47.09 o 
   6  11   5      308.66      312.95     54.72 o 
   7  11   5       71.45       36.34     53.22 o 
   8  11   5       12.35      -33.08     56.55 o 
  -8  12   5       52.17        1.94     60.24 o 
  -7  12   5        1.22      -43.69     43.69 o 
  -6  12   5     1534.28     1709.99     62.09 o 
  -5  12   5      857.11     1018.48     71.37 o 
  -4  12   5       59.48       72.01     27.84 o 
  -3  12   5      224.49      182.11     27.73 o 
  -2  12   5       13.58      -19.50     23.49 o 
  -1  12   5      286.99      365.26     29.06 o 
   0  12   5       95.51      106.78     23.57 o 
   1  12   5        5.89        7.43     25.70 o 
   2  12   5      152.87      169.37     24.93 o 
   3  12   5      559.08      580.34     53.82 o 
   4  12   5      226.32      293.23     54.76 o 
   5  12   5     2157.89     2092.98     85.15 o 
   6  12   5      760.73      689.98     71.86 o 
   7  12   5       19.22       73.55     57.30 o 
   8  12   5       11.40       22.37     58.75 o 
  -8  13   5       97.87      110.43     48.29 o 
  -7  13   5        1.54      -20.92     47.01 o 
  -6  13   5        3.69      -58.06     58.06 o 
  -5  13   5        9.50      -43.36     46.05 o 
  -4  13   5       96.71       48.91     30.52 o 
  -3  13   5     1375.99     1368.02     44.29 o 
  -2  13   5       65.00       58.60     26.46 o 
  -1  13   5      380.01      449.59     32.50 o 
   0  13   5      155.05      203.72     29.44 o 
   1  13   5     2542.13     2430.05     61.58 o 
   2  13   5      659.11      684.02     45.53 o 
   3  13   5       90.71      133.59     47.18 o 
   4  13   5      105.13       96.32     48.00 o 
   5  13   5      118.11       10.73     48.02 o 
   6  13   5       32.90      -48.80     48.80 o 
   7  13   5       33.29       84.13     56.75 o 
  -8  14   5      102.13       63.31     65.55 o 
  -7  14   5      115.36      109.96     46.54 o 
  -6  14   5       43.81       99.87     46.83 o 
  -5  14   5       22.84      -43.63     43.63 o 
  -4  14   5     1906.41     1810.39     55.78 o 
  -3  14   5       55.31       37.69     29.67 o 
  -2  14   5       11.95       19.83     27.20 o 
  -1  14   5      160.78      138.98     28.69 o 
   0  14   5     1915.67     1845.09     51.19 o 
   1  14   5     1357.55     1375.55     46.89 o 
   2  14   5       88.74      146.80     37.05 o 
   3  14   5     2884.01     2884.63    145.26 o 
   4  14   5      567.88      538.05     58.05 o 
   5  14   5       91.91       37.65     48.56 o 
   6  14   5      335.35      484.20     62.93 o 
   7  14   5        0.06      -41.04     54.66 o 
  -8  15   5       74.26      124.86     60.91 o 
  -7  15   5       16.13      -44.22     44.22 o 
  -6  15   5        4.56       -5.99     44.72 o 
  -5  15   5        6.03       -5.92     39.49 o 
  -4  15   5      207.98      216.64     34.49 o 
  -3  15   5        5.00      -25.30     30.98 o 
  -2  15   5      488.98      465.40     34.09 o 
  -1  15   5       36.49       32.28     28.56 o 
   0  15   5       56.77       27.98     32.49 o 
   1  15   5      411.84      490.47     36.60 o 
   2  15   5     1844.93     1859.45     71.74 o 
   3  15   5       42.99       -7.03     44.69 o 
   4  15   5      337.69      286.09     52.51 o 
   5  15   5       35.92        7.48     49.36 o 
   6  15   5      610.43      595.33     65.75 o 
   7  15   5        0.55      -16.31     53.87 o 
  -7  16   5      177.46      231.05     50.48 o 
  -6  16   5      104.14       65.75     48.59 o 
  -5  16   5        3.81      -49.00     49.00 o 
  -4  16   5        3.65      -29.54     29.54 o 
  -3  16   5       25.83        1.63     33.93 o 
  -2  16   5      166.41      160.56     40.23 o 
  -1  16   5     1260.71     1243.13     46.68 o 
   0  16   5       10.15      -17.96     29.93 o 
   1  16   5      115.69       76.72     36.80 o 
   2  16   5      127.86      146.29     38.88 o 
   3  16   5        5.46      -42.92     42.92 o 
   4  16   5      136.67       86.89     49.52 o 
   5  16   5      373.38      448.64     78.16 o 
   6  16   5       26.67       37.09     55.26 o 
  -7  17   5        2.02      -10.28     55.68 o 
  -6  17   5       71.54        1.88     59.29 o 
  -5  17   5      359.54      385.23     56.41 o 
  -4  17   5      328.64      357.03     37.11 o 
  -3  17   5      193.87      121.19     33.94 o 
  -2  17   5      217.86      212.35     30.97 o 
  -1  17   5      582.89      604.40     39.14 o 
   0  17   5      559.72      647.43     40.99 o 
   1  17   5      115.77      126.94     43.73 o 
   2  17   5      629.77      640.43     52.25 o 
   3  17   5      102.22       40.45     48.04 o 
   4  17   5      203.12      188.54     73.55 o 
   5  17   5       27.71       -7.76     49.57 o 
   6  17   5      132.88      -18.12     70.94 o 
  -6  18   5        9.41        9.39     58.63 o 
  -5  18   5       67.13       17.28     41.50 o 
  -4  18   5       38.48       60.09     33.84 o 
  -3  18   5        5.92       20.98     33.13 o 
  -2  18   5       27.96      -27.42     27.42 o 
  -1  18   5       41.58       15.56     29.33 o 
   0  18   5     1001.25     1142.91     48.78 o 
   1  18   5      347.93      375.94     43.33 o 
   2  18   5     1200.37     1110.73     51.64 o 
   3  18   5      162.46      133.13     52.23 o 
   4  18   5      235.93      344.45     90.18 o 
   5  18   5      191.93      150.79     57.68 o 
  -6  19   5       24.87       18.83     50.33 o 
  -5  19   5       68.30       44.05     42.80 o 
  -4  19   5       25.96      -24.04     41.11 o 
  -3  19   5     1036.10     1103.14     53.05 o 
  -2  19   5      361.06      370.95     40.68 o 
  -1  19   5        4.30       22.13     30.44 o 
   0  19   5      386.92      423.96     38.62 o 
   1  19   5       55.14       34.43     36.70 o 
   2  19   5       20.62       26.29     32.69 o 
   3  19   5        0.04      -47.58     49.40 o 
   4  19   5        1.28       -4.49     51.59 o 
   5  19   5       14.06      -53.80     53.80 o 
  -5  20   5       11.39       24.71     40.69 o 
  -4  20   5        0.47      -24.47     37.41 o 
  -3  20   5       10.73       30.30     35.95 o 
  -2  20   5     1204.66     1207.54     60.44 o 
  -1  20   5      542.81      557.47     40.50 o 
   0  20   5      312.54      364.23     38.69 o 
   1  20   5       34.11      -30.41     33.49 o 
   2  20   5       56.59       -5.70     42.40 o 
   3  20   5        1.16       23.20     42.99 o 
   4  20   5       69.91       90.30     54.98 o 
  -4  21   5      406.97      414.50     48.41 o 
  -3  21   5      255.87      250.24     41.58 o 
  -2  21   5       82.89       41.23     37.16 o 
  -1  21   5       27.61        1.08     36.44 o 
   0  21   5        2.63      -27.19     32.26 o 
   1  21   5      145.53       77.01     36.61 o 
   2  21   5      760.48      707.99     58.84 o 
   3  21   5       67.79       50.22     52.79 o 
  -3  22   5        3.79        0.89     39.50 o 
  -2  22   5      196.18      121.71     39.95 o 
  -1  22   5       12.28      -31.88     37.45 o 
   0  22   5       16.37       24.75     38.68 o 
   1  22   5      544.25      518.61     45.99 o 
   2  22   5       45.19       44.62     51.88 o 
   3  22   5       51.28       93.48     47.98 o 
  -2  23   5      328.82      279.60     57.31 o 
  -1  23   5        4.76      -38.39     38.39 o 
   0  23   5      496.61      526.16     51.62 o 
   1  23   5        2.39      -33.55     36.15 o 
  -8   0   6      239.14      250.21     37.71 o 
  -6   0   6        5.23      -46.62     50.22 o 
  -4   0   6     4329.31     3717.78     94.48 o 
  -2   0   6      251.98      285.42     19.17 o 
   0   0   6     3116.22     2799.70     52.35 o 
   2   0   6      745.05      885.17     36.48 o 
   4   0   6     2197.74     2212.58     83.20 o 
   6   0   6      110.80       11.84     87.88 o 
   8   0   6        0.19      -75.55     75.55 o 
  -9   1   6        5.77      -15.52     54.15 o 
  -8   1   6        2.24      -20.83     28.96 o 
  -7   1   6       49.63       34.98     27.44 o 
  -6   1   6      346.10      291.17     45.18 o 
  -5   1   6        5.26      -19.64     19.64 o 
  -4   1   6      589.44      515.45     22.84 o 
  -3   1   6       13.92        0.65     13.11 o 
  -2   1   6     3576.02     3088.35     45.62 o 
  -1   1   6     2698.04     2559.03     38.46 o 
   0   1   6     2928.94     2883.66     35.55 o 
   1   1   6      810.06      879.81     19.07 o 
   2   1   6     1398.92     1443.96     25.41 o 
   3   1   6      582.82      660.70     25.29 o 
   4   1   6      301.20      332.82     22.62 o 
   5   1   6        9.72        6.28     29.32 o 
   6   1   6      391.12      378.35     41.71 o 
   7   1   6      197.51      244.67     54.39 o 
   8   1   6       96.15       82.83     56.66 o 
   9   1   6       11.26      124.20     88.02 o 
 -10   2   6        2.63      -35.67     85.87 o 
  -9   2   6       10.13       22.00     49.00 o 
  -8   2   6       42.39      -27.99     34.40 o 
  -7   2   6       51.23      -31.64     33.12 o 
  -6   2   6       84.28       74.09     30.71 o 
  -5   2   6     1586.80     1548.71     40.27 o 
  -4   2   6        3.37       31.26     19.03 o 
  -3   2   6      161.13      158.91     14.19 o 
  -2   2   6     2108.29     1916.41     30.92 o 
  -1   2   6    10381.29    10545.88    129.47 o 
   0   2   6     2702.96     2800.28     35.46 o 
   1   2   6       31.31       65.13     10.89 o 
   2   2   6        9.02       -0.26     14.82 o 
   3   2   6     1197.65     1180.78     33.92 o 
   4   2   6      156.81      180.66     21.59 o 
   5   2   6      486.60      507.17     34.54 o 
   6   2   6      204.65      276.19     32.00 o 
   7   2   6       51.69       91.61     62.99 o 
   8   2   6       18.22      -39.34    118.26 o 
   9   2   6        5.45       12.04    142.67 o 
 -10   3   6       75.05      157.23     92.49 o 
  -9   3   6       38.04      -25.62     45.97 o 
  -8   3   6        7.71       24.92     38.09 o 
  -7   3   6      382.43      467.41     86.24 o 
  -6   3   6      604.12      553.25     38.51 o 
  -5   3   6      483.03      565.30     51.84 o 
  -4   3   6       65.90       36.46     14.98 o 
  -3   3   6     2371.48     1991.29     32.18 o 
  -2   3   6      221.01      270.16     13.89 o 
  -1   3   6     7175.25     6879.36     83.36 o 
   0   3   6      685.65      752.86     20.99 o 
   1   3   6     4125.95     4145.10     51.40 o 
   2   3   6      483.86      505.30     23.46 o 
   3   3   6        3.91      -22.82     22.82 o 
   4   3   6      289.47      315.51     32.70 o 
   5   3   6      118.10      129.28     32.81 o 
   6   3   6       70.36       50.44     41.80 o 
   7   3   6        0.54      -46.30     46.30 o 
   8   3   6       66.81       62.45     66.61 o 
   9   3   6        0.60       16.14     87.09 o 
 -10   4   6        4.46       39.63     92.47 o 
  -9   4   6      173.40      312.17     75.71 o 
  -8   4   6      110.29       97.83     40.36 o 
  -7   4   6      829.50     1056.37     54.69 o 
  -6   4   6        4.71      -40.32     40.32 o 
  -5   4   6     1721.61     1558.15     42.29 o 
  -4   4   6     1288.08     1273.78     27.61 o 
  -3   4   6     4265.37     4155.98     57.32 o 
  -2   4   6      197.75      214.02     13.29 o 
  -1   4   6      201.91      259.02     14.96 o 
   0   4   6      252.70      339.90     15.26 o 
   1   4   6       50.41       75.85     13.61 o 
   2   4   6     1665.47     1567.90     37.36 o 
   3   4   6      475.61      526.18     27.97 o 
   4   4   6      316.90      336.63     46.31 o 
   5   4   6        0.98      -35.24     35.24 o 
   6   4   6        4.06       14.75     41.39 o 
   7   4   6       10.21      -34.17     40.75 o 
   8   4   6        5.29       -7.80     52.69 o 
   9   4   6        1.82      -57.79     57.79 o 
 -10   5   6        3.17     -180.23    185.93 o 
  -9   5   6       81.91      163.07     75.91 o 
  -8   5   6      131.08      176.80     41.81 o 
  -7   5   6      222.80      344.68     68.68 o 
  -6   5   6        1.22      -32.87     32.87 o 
  -5   5   6     1693.17     1580.89     65.99 o 
  -4   5   6        0.59        3.81     16.30 o 
  -3   5   6        0.20       -0.92     13.71 o 
  -2   5   6      726.74      765.31     19.46 o 
  -1   5   6      360.85      466.72     14.48 o 
   0   5   6     2223.63     2182.25     32.43 o 
   1   5   6     1933.96     2034.89     46.96 o 
   2   5   6      646.33      777.31     35.94 o 
   3   5   6        9.57      -21.91     21.91 o 
   4   5   6       12.93       25.97     40.56 o 
   5   5   6       30.67       15.43     40.07 o 
   6   5   6        9.35      -12.85     46.01 o 
   7   5   6       13.24       -7.33     42.87 o 
   8   5   6       82.88      101.54     48.48 o 
  -9   6   6      173.01      193.50     51.35 o 
  -8   6   6        3.42       -0.78     39.41 o 
  -7   6   6      125.11      175.11     41.39 o 
  -6   6   6       24.58       59.02     36.05 o 
  -5   6   6       82.21       97.95     24.37 o 
  -4   6   6       14.80      -17.99     17.99 o 
  -3   6   6     2067.57     2021.80     32.97 o 
  -2   6   6     3610.74     3594.99     42.19 o 
  -1   6   6     3962.31     4123.22     50.95 o 
   0   6   6      129.77      230.79     17.06 o 
   1   6   6      168.34      298.26     26.15 o 
   2   6   6     3243.61     3320.19     74.02 o 
   3   6   6      485.57      547.83     30.00 o 
   4   6   6       69.38       76.27     33.98 o 
   5   6   6       27.92       19.72     37.32 o 
   6   6   6      905.77      982.78     58.31 o 
   7   6   6       74.64       34.41     43.86 o 
   8   6   6       14.35       29.00     46.80 o 
  -9   7   6      180.05      243.79     53.46 o 
  -8   7   6       83.03      131.19     51.30 o 
  -7   7   6      363.17      471.98     67.04 o 
  -6   7   6      433.68      640.99     49.53 o 
  -5   7   6      271.84      257.20     32.15 o 
  -4   7   6       57.45       38.28     19.33 o 
  -3   7   6     1319.18     1266.17     30.61 o 
  -2   7   6       52.30       -0.14     15.07 o 
  -1   7   6      248.27      278.44     22.54 o 
   0   7   6     1768.93     1795.44     42.79 o 
   1   7   6     1876.10     1880.02     49.47 o 
   2   7   6      588.70      757.34     61.69 o 
   3   7   6      826.42      946.38     40.93 o 
   4   7   6       45.52       27.81     33.30 o 
   5   7   6      278.47      231.80     40.99 o 
   6   7   6       54.15      -30.52     40.51 o 
   7   7   6        1.02      -42.67     42.67 o 
   8   7   6       44.17      -33.71     54.58 o 
  -9   8   6        0.00       41.77     49.70 o 
  -8   8   6       25.03       -3.62     49.39 o 
  -7   8   6        0.69      -42.65     42.65 o 
  -6   8   6       55.88       58.31     39.44 o 
  -5   8   6       11.17      -24.06     24.06 o 
  -4   8   6      441.62      448.66     33.04 o 
  -3   8   6     1327.87     1208.33     31.32 o 
  -2   8   6      307.50      320.88     20.42 o 
  -1   8   6     2527.39     2515.34     39.44 o 
   0   8   6      405.43      413.40     29.71 o 
   1   8   6        0.34      -11.24     25.80 o 
   2   8   6      674.08      740.76     43.85 o 
   3   8   6      283.50      285.95     39.49 o 
   4   8   6      314.79      334.12     40.55 o 
   5   8   6      137.70       91.65     35.49 o 
   6   8   6       25.51       90.32     41.14 o 
   7   8   6        1.47      -59.84     67.74 o 
   8   8   6        0.07      -12.15     54.46 o 
  -9   9   6        0.21       -5.75     48.68 o 
  -8   9   6       53.62      102.31     54.11 o 
  -7   9   6       90.11      109.01     40.96 o 
  -6   9   6        5.71      -32.00     32.00 o 
  -5   9   6        4.39       35.31     25.82 o 
  -4   9   6      286.63      213.13     26.01 o 
  -3   9   6       21.15      -15.62     18.60 o 
  -2   9   6     2388.51     2388.44     42.62 o 
  -1   9   6        2.11       19.20     18.47 o 
   0   9   6      197.46      287.95     22.00 o 
   1   9   6      213.82      267.40     28.97 o 
   2   9   6       23.30       -4.71     31.89 o 
   3   9   6      385.53      467.27     42.79 o 
   4   9   6      331.12      288.59     40.67 o 
   5   9   6     2840.09     2797.33    114.93 o 
   6   9   6        5.73        0.02     38.79 o 
   7   9   6      323.61      178.26     55.24 o 
   8   9   6       12.88       31.84     55.30 o 
  -9  10   6       46.15       87.88     51.32 o 
  -8  10   6       12.13      -21.57     51.76 o 
  -7  10   6       50.81      -37.17     37.17 o 
  -6  10   6       34.00      -17.34     38.33 o 
  -5  10   6        1.40      -28.17     33.64 o 
  -4  10   6     1383.90     1349.12     39.70 o 
  -3  10   6      524.35      538.30     28.51 o 
  -2  10   6       84.22       65.05     21.70 o 
  -1  10   6       78.23       95.73     24.47 o 
   0  10   6     1244.21     1171.91     32.25 o 
   1  10   6      455.67      616.17     41.45 o 
   2  10   6      965.81      951.35     59.98 o 
   3  10   6      692.99      789.63     55.14 o 
   4  10   6       75.41       86.42     39.64 o 
   5  10   6      270.27      178.30     41.06 o 
   6  10   6       33.51      -33.82     55.81 o 
   7  10   6      135.67      187.10     62.09 o 
   8  10   6       33.47       45.41     56.89 o 
  -9  11   6       14.61       67.47     52.11 o 
  -8  11   6        0.00       -8.23     47.87 o 
  -7  11   6        1.05        1.45     38.82 o 
  -6  11   6      300.25      289.44     42.13 o 
  -5  11   6       30.54       42.04     59.96 o 
  -4  11   6       68.52      103.11     30.14 o 
  -3  11   6       97.25      115.70     26.06 o 
  -2  11   6     1073.31      986.55     37.72 o 
  -1  11   6      152.78      220.36     25.42 o 
   0  11   6     3628.88     3602.83     58.45 o 
   1  11   6       45.11       38.77     38.91 o 
   2  11   6      515.20      560.44     49.51 o 
   3  11   6     1857.78     1711.36     71.11 o 
   4  11   6      215.90      162.24     49.07 o 
   5  11   6        5.82      -41.62     44.16 o 
   6  11   6      481.01      558.56     73.04 o 
   7  11   6       11.99       42.22     53.81 o 
   8  11   6       11.98      -13.25     58.20 o 
  -8  12   6       36.46      -43.81     57.49 o 
  -7  12   6      162.06      169.21     42.65 o 
  -6  12   6       46.58       38.27     41.94 o 
  -5  12   6      311.35      461.29     54.99 o 
  -4  12   6       16.36       37.01     28.82 o 
  -3  12   6      153.16       76.33     26.92 o 
  -2  12   6     1193.60     1398.08     42.22 o 
  -1  12   6       56.47        8.88     23.80 o 
   0  12   6      141.03      130.99     27.39 o 
   1  12   6      791.97      889.21     45.77 o 
   2  12   6        0.02      129.32     41.78 o 
   3  12   6       73.45       70.30     45.75 o 
   4  12   6        1.07      -17.92     44.10 o 
   5  12   6     1255.28     1248.05    100.47 o 
   6  12   6      267.93      283.06     55.61 o 
   7  12   6       27.20       30.02     53.52 o 
  -8  13   6       12.64       -3.18     50.94 o 
  -7  13   6        0.21      -39.97     53.63 o 
  -6  13   6       78.87      151.01     44.30 o 
  -5  13   6        1.25       23.11     60.92 o 
  -4  13   6      381.41      381.72     35.69 o 
  -3  13   6        2.50      -26.37     26.37 o 
  -2  13   6       13.11      -25.54     25.54 o 
  -1  13   6       13.67       21.42     28.91 o 
   0  13   6      639.67      751.57     38.38 o 
   1  13   6      901.04      993.86     54.67 o 
   2  13   6        3.58      -19.52     30.93 o 
   3  13   6       68.65      -16.40     45.02 o 
   4  13   6      420.84      348.59     53.36 o 
   5  13   6      306.72      210.46     52.58 o 
   6  13   6       15.38      -36.92     50.28 o 
   7  13   6        7.74       -3.99     55.99 o 
  -8  14   6       21.98       22.91     52.40 o 
  -7  14   6       14.41       37.90     52.85 o 
  -6  14   6       11.47       23.37     43.18 o 
  -5  14   6        5.24      -36.85     36.85 o 
  -4  14   6      116.07       78.89     35.01 o 
  -3  14   6        3.02      -28.43     28.43 o 
  -2  14   6      240.36      272.72     32.31 o 
  -1  14   6      415.71      490.53     35.67 o 
   0  14   6       43.40       68.89     29.41 o 
   1  14   6       48.41       75.70     30.60 o 
   2  14   6        9.35      -20.88     26.08 o 
   3  14   6      864.88      915.33     64.51 o 
   4  14   6       64.60      -12.68     44.52 o 
   5  14   6       35.22        5.53     47.59 o 
   6  14   6        7.02      -50.27     50.27 o 
   7  14   6        0.03      -61.03     61.97 o 
  -8  15   6       10.36      -22.68     77.27 o 
  -7  15   6      176.17      206.13     58.96 o 
  -6  15   6        7.03      -48.83     48.83 o 
  -5  15   6      345.86      397.60     54.64 o 
  -4  15   6        2.16       22.01     30.93 o 
  -3  15   6       18.50      -28.87     28.87 o 
  -2  15   6      343.49      344.22     33.84 o 
  -1  15   6       14.44       13.97     29.02 o 
   0  15   6      119.95       64.65     31.66 o 
   1  15   6      113.58      157.92     31.76 o 
   2  15   6     1341.82     1403.38     55.71 o 
   3  15   6      626.19      479.03     56.32 o 
   4  15   6        4.63      -21.23     46.14 o 
   5  15   6        0.38      -47.69     47.69 o 
   6  15   6      218.86      205.53     59.04 o 
  -7  16   6       41.86      130.03     58.45 o 
  -6  16   6       10.18      -33.28     62.07 o 
  -5  16   6      186.39      190.67     42.98 o 
  -4  16   6        0.82      -29.88     29.88 o 
  -3  16   6      131.92      139.32     33.64 o 
  -2  16   6     1123.06     1099.01     44.04 o 
  -1  16   6      110.98       61.48     31.23 o 
   0  16   6       39.01       17.29     30.65 o 
   1  16   6      208.90      206.87     38.72 o 
   2  16   6       82.70      105.92     33.54 o 
   3  16   6        1.09       -1.93     43.62 o 
   4  16   6       49.28       20.50     47.39 o 
   5  16   6       85.42       16.54     51.36 o 
   6  16   6       36.87       46.27     77.23 o 
  -7  17   6        4.70       24.70     50.22 o 
  -6  17   6       49.15      -31.55     67.82 o 
  -5  17   6      104.39      137.05     43.68 o 
  -4  17   6       54.88       72.57     32.94 o 
  -3  17   6       69.23       38.87     32.44 o 
  -2  17   6       51.19       23.42     28.47 o 
  -1  17   6       11.36      -15.68     28.93 o 
   0  17   6        0.25      -16.62     30.72 o 
   1  17   6      822.93      880.80     46.88 o 
   2  17   6       28.80       37.97     33.94 o 
   3  17   6       15.05      -46.14     46.80 o 
   4  17   6      593.14      671.23     65.67 o 
   5  17   6      109.45      130.28     56.97 o 
   6  17   6      140.61      137.29     77.63 o 
  -6  18   6        2.47       -3.10     52.34 o 
  -5  18   6      332.00      409.59     51.41 o 
  -4  18   6      327.97      349.67     39.49 o 
  -3  18   6      372.32      314.53     39.10 o 
  -2  18   6       56.13       28.10     28.75 o 
  -1  18   6      675.76      763.01     50.90 o 
   0  18   6        0.06      -29.87     29.87 o 
   1  18   6      939.02      938.57     49.35 o 
   2  18   6        0.33      -34.07     34.07 o 
   3  18   6       30.65        0.91     58.26 o 
   4  18   6       14.75       34.00     50.21 o 
   5  18   6       61.72       24.89     53.92 o 
  -6  19   6      119.26       75.87     74.78 o 
  -5  19   6       29.58       -1.19     40.73 o 
  -4  19   6        5.36      -23.69     35.91 o 
  -3  19   6       48.13       44.08     35.10 o 
  -2  19   6        8.76       -9.61     34.61 o 
  -1  19   6      680.30      660.50     48.56 o 
   0  19   6      415.08      466.37     40.28 o 
   1  19   6        8.13      -22.64     32.76 o 
   2  19   6      105.18       69.17     53.75 o 
   3  19   6        1.81      -47.72     47.72 o 
   4  19   6      545.02      398.51     62.12 o 
   5  19   6      115.91      166.33     60.17 o 
  -5  20   6       64.03       44.99     44.82 o 
  -4  20   6        6.90       17.30     38.07 o 
  -3  20   6       12.17       12.30     35.15 o 
  -2  20   6       11.67       42.17     36.06 o 
  -1  20   6       49.82      -33.26     36.50 o 
   0  20   6        0.17      -18.05     32.15 o 
   1  20   6      242.75      236.97     39.00 o 
   2  20   6        8.19       15.88     50.09 o 
   3  20   6      213.55      227.96     60.13 o 
   4  20   6        0.53      -42.22     51.65 o 
  -4  21   6       32.51      120.43     45.03 o 
  -3  21   6       79.34       -6.85     36.79 o 
  -2  21   6      308.50      253.89     41.60 o 
  -1  21   6       61.24       16.74     36.60 o 
   0  21   6      213.53      156.73     36.95 o 
   1  21   6      199.41      156.49     38.84 o 
   2  21   6      303.83      170.33     55.74 o 
   3  21   6        7.26      -44.00     44.00 o 
  -3  22   6      100.39       85.43     42.05 o 
  -2  22   6       17.65       65.55     38.06 o 
  -1  22   6       12.05       27.62     38.00 o 
   0  22   6       85.67       80.12     45.11 o 
   1  22   6       93.85       78.52     38.14 o 
   2  22   6      201.84      191.16     50.65 o 
  -2  23   6       49.21       64.94     40.22 o 
  -1  23   6      146.28       82.13     41.02 o 
   0  23   6       52.55       79.31     42.23 o 
  -9   0   7       86.59       34.84     67.22 o 
  -7   0   7      145.55      108.90     46.37 o 
  -5   0   7        0.26      -24.67     24.85 o 
  -3   0   7      631.71      635.84     27.96 o 
  -1   0   7      366.85      379.53     27.57 o 
   1   0   7    11083.34    11750.24    175.85 o 
   3   0   7     3197.38     2989.64     85.16 o 
   5   0   7      196.06      219.82     73.37 o 
   7   0   7      115.89       43.25     77.32 o 
  -9   1   7       34.48       17.85     42.34 o 
  -8   1   7      120.63      139.57     40.06 o 
  -7   1   7      491.82      590.76     41.63 o 
  -6   1   7        0.19        2.37     26.06 o 
  -5   1   7      191.93      193.95     24.57 o 
  -4   1   7       63.95       54.66     17.97 o 
  -3   1   7      469.73      462.46     17.25 o 
  -2   1   7       26.71       40.91     13.61 o 
  -1   1   7      565.14      650.33     23.59 o 
   0   1   7     3477.37     3360.05     41.08 o 
   1   1   7     2397.25     2597.96     36.25 o 
   2   1   7     2940.92     2957.46     47.22 o 
   3   1   7     1025.99      999.26     30.82 o 
   4   1   7      289.68      339.38     26.09 o 
   5   1   7      842.44      861.61     48.55 o 
   6   1   7       28.62       58.14     51.93 o 
   7   1   7       22.76       48.18     54.28 o 
   8   1   7        7.06      -55.74     55.74 o 
 -10   2   7       19.10      105.03     88.51 o 
  -9   2   7       27.02      -10.55     43.88 o 
  -8   2   7      148.09      180.59     38.84 o 
  -7   2   7       45.11       19.52     40.86 o 
  -6   2   7      649.09      731.20     47.20 o 
  -5   2   7      683.64      696.31     41.10 o 
  -4   2   7     2246.80     1987.70     34.51 o 
  -3   2   7      574.52      630.91     23.07 o 
  -2   2   7     1201.81     1049.01     23.99 o 
  -1   2   7      519.35      693.73     21.43 o 
   0   2   7     1411.40     1389.14     25.26 o 
   1   2   7     1918.49     2034.27     30.49 o 
   2   2   7     5528.51     5419.95     74.39 o 
   3   2   7      422.34      458.24     24.19 o 
   4   2   7      492.94      560.96     31.71 o 
   5   2   7       89.07       60.09     31.24 o 
   6   2   7      128.57      137.29     61.18 o 
   7   2   7       58.66       49.73     52.97 o 
   8   2   7        9.65       43.71    114.71 o 
 -10   3   7       99.86      -25.00     73.34 o 
  -9   3   7        2.52       26.30     46.55 o 
  -8   3   7        0.00      -14.30     36.41 o 
  -7   3   7        2.39      -39.04     39.04 o 
  -6   3   7      217.94      318.55     55.77 o 
  -5   3   7      766.70      725.02     29.38 o 
  -4   3   7      976.49      891.54     24.30 o 
  -3   3   7       92.49      127.26     19.85 o 
  -2   3   7     1684.77     1578.85     27.80 o 
  -1   3   7     6533.78     6235.15     82.64 o 
   0   3   7      249.80      276.43     13.51 o 
   1   3   7     2548.35     2562.20     41.03 o 
   2   3   7      122.81      142.85     22.45 o 
   3   3   7     1712.79     1874.71     43.72 o 
   4   3   7      666.95      704.37     37.00 o 
   5   3   7      923.52      901.64     60.58 o 
   6   3   7      139.50        3.63     41.87 o 
   7   3   7       67.51       27.35     52.52 o 
   8   3   7       69.17       54.62     68.12 o 
 -10   4   7        4.28      -70.26     70.26 o 
  -9   4   7        2.82       -4.27     56.35 o 
  -8   4   7       38.92       52.52     42.24 o 
  -7   4   7      155.23      264.17     41.78 o 
  -6   4   7      243.06      306.17     35.11 o 
  -5   4   7      168.89      151.98     24.58 o 
  -4   4   7      478.43      426.73     21.80 o 
  -3   4   7      445.12      509.14     23.16 o 
  -2   4   7     2038.75     1914.64     31.61 o 
  -1   4   7      495.13      485.50     20.72 o 
   0   4   7       18.70       19.07     13.62 o 
   1   4   7      452.74      578.76     21.76 o 
   2   4   7      242.68      327.60     29.62 o 
   3   4   7      111.64      151.86     28.60 o 
   4   4   7      976.40     1113.49     55.76 o 
   5   4   7      225.68      203.98     48.90 o 
   6   4   7        0.32      -46.68     46.68 o 
   7   4   7        0.26      -74.92     74.92 o 
   8   4   7      130.76      135.66     69.82 o 
 -10   5   7       32.47      -67.43     73.80 o 
  -9   5   7        5.46      -55.08     55.08 o 
  -8   5   7       10.82       28.14     37.99 o 
  -7   5   7       45.29       94.96     49.11 o 
  -6   5   7      223.89      310.45     52.19 o 
  -5   5   7      425.36      505.02     25.44 o 
  -4   5   7      221.70      233.70     21.41 o 
  -3   5   7      344.45      316.28     20.44 o 
  -2   5   7       92.46       90.98     16.34 o 
  -1   5   7     1907.25     1837.43     29.17 o 
   0   5   7      813.20      906.27     23.37 o 
   1   5   7     3544.38     3420.36     60.66 o 
   2   5   7      292.10      333.45     30.23 o 
   3   5   7     1157.78     1211.79     46.41 o 
   4   5   7        1.78       76.22     54.58 o 
   5   5   7      848.46     1024.03     75.55 o 
   6   5   7      230.22      171.64     49.81 o 
   7   5   7      131.37      158.06     53.96 o 
   8   5   7        0.52      -52.79     52.79 o 
  -9   6   7       12.52      100.02     87.90 o 
  -8   6   7        1.57        9.25     46.43 o 
  -7   6   7       54.19       34.78     38.20 o 
  -6   6   7       13.33        4.91     35.31 o 
  -5   6   7      543.73      525.92     33.38 o 
  -4   6   7      916.20      899.97     29.12 o 
  -3   6   7     1254.65     1138.30     42.13 o 
  -2   6   7      289.13      289.73     20.43 o 
  -1   6   7     4538.93     4419.67     59.49 o 
   0   6   7      630.39      772.60     24.72 o 
   1   6   7     1809.36     1694.40     42.97 o 
   2   6   7      823.93      985.81     40.17 o 
   3   6   7        4.62      -28.98     28.98 o 
   4   6   7      575.06      595.42     72.26 o 
   5   6   7     1292.32     1718.92     89.34 o 
   6   6   7      111.89       42.14     41.50 o 
   7   6   7        7.45      -28.55     51.40 o 
   8   6   7       32.99      -10.90     46.73 o 
  -9   7   7       21.67       44.80     58.49 o 
  -8   7   7        5.39      -58.60     61.17 o 
  -7   7   7      104.57      186.84     55.41 o 
  -6   7   7      413.37      505.78     46.19 o 
  -5   7   7       16.82      -17.06     23.75 o 
  -4   7   7      844.68      786.65     34.26 o 
  -3   7   7        6.27       -1.48     17.05 o 
  -2   7   7      164.85      213.44     19.34 o 
  -1   7   7      601.86      665.71     23.17 o 
   0   7   7      142.52      154.34     23.27 o 
   1   7   7       36.42       70.82     25.46 o 
   2   7   7      227.77      293.41     44.48 o 
   3   7   7       19.60        5.09     26.68 o 
   4   7   7      117.36      197.38     49.28 o 
   5   7   7      451.97      468.44     56.39 o 
   6   7   7      234.54      179.87     44.75 o 
   7   7   7        1.91      -43.22     43.22 o 
   8   7   7        4.97       21.71     54.53 o 
  -9   8   7        2.46      -49.56     49.56 o 
  -8   8   7       99.36       94.12     42.27 o 
  -7   8   7       24.26       25.63     40.01 o 
  -6   8   7        0.05      -26.39     38.54 o 
  -5   8   7       67.82       69.24     30.56 o 
  -4   8   7      112.00      101.00     19.88 o 
  -3   8   7      902.79      987.83     33.55 o 
  -2   8   7       35.43        9.92     16.20 o 
  -1   8   7     3406.07     3122.27     53.23 o 
   0   8   7        4.45       46.57     18.51 o 
   1   8   7      603.12      720.84     43.11 o 
   2   8   7      535.60      540.48     42.64 o 
   3   8   7      294.35      222.61     34.48 o 
   4   8   7      363.95      384.00     49.81 o 
   5   8   7       75.62       59.45     75.05 o 
   6   8   7      124.72       29.65     56.37 o 
   7   8   7      546.20      481.99     54.56 o 
   8   8   7        4.42      -54.52     54.52 o 
  -9   9   7       24.54       49.34     68.55 o 
  -8   9   7       72.63      109.59     52.07 o 
  -7   9   7       54.81        1.55     40.09 o 
  -6   9   7      180.29      162.58     43.22 o 
  -5   9   7       74.98       71.43     29.16 o 
  -4   9   7     2271.49     2134.65     43.70 o 
  -3   9   7      466.19      455.45     23.32 o 
  -2   9   7      254.21      294.57     25.18 o 
  -1   9   7      142.48      185.59     22.98 o 
   0   9   7      270.65      232.14     34.95 o 
   1   9   7     1290.42     1182.19     38.17 o 
   2   9   7       48.87       -9.64     32.73 o 
   3   9   7      208.24      194.00     47.98 o 
   4   9   7      528.28      452.64     53.77 o 
   5   9   7       97.55       79.66     46.60 o 
   6   9   7        0.13      -39.77     39.77 o 
   7   9   7       13.79      -32.92     51.23 o 
   8   9   7       42.10       48.43     82.06 o 
  -9  10   7        9.81        0.70     50.39 o 
  -8  10   7       31.12      -21.85     52.02 o 
  -7  10   7       42.16       21.35     40.57 o 
  -6  10   7       80.43       73.48     41.68 o 
  -5  10   7       53.24       80.46     47.68 o 
  -4  10   7      106.18       40.26     22.42 o 
  -3  10   7       76.86       59.11     20.51 o 
  -2  10   7       45.67       29.93     21.30 o 
  -1  10   7     1577.47     1565.04     41.30 o 
   0  10   7      156.16      240.16     26.84 o 
   1  10   7      461.13      553.69     31.46 o 
   2  10   7       15.28      -34.96     34.96 o 
   3  10   7       71.41       12.30     45.35 o 
   4  10   7      473.69      508.44     41.33 o 
   5  10   7        9.37      -41.02     41.02 o 
   6  10   7        7.55      -20.34     47.30 o 
   7  10   7      254.63      126.72     63.02 o 
   8  10   7        7.74      -36.07     57.47 o 
  -9  11   7        1.08      -22.90     51.07 o 
  -8  11   7      104.76      139.33     56.60 o 
  -7  11   7       23.32       75.63     43.59 o 
  -6  11   7        0.31      -39.31     39.31 o 
  -5  11   7      279.31      294.41     34.51 o 
  -4  11   7      193.99      208.43     25.80 o 
  -3  11   7     1220.07     1229.54     40.25 o 
  -2  11   7      898.23      906.13     36.53 o 
  -1  11   7        0.84       -5.62     23.10 o 
   0  11   7       28.99       26.55     21.81 o 
   1  11   7       29.13       15.04     25.39 o 
   2  11   7      667.21      750.98     53.08 o 
   3  11   7      492.51      490.48     53.45 o 
   4  11   7        8.44      -30.53     44.06 o 
   5  11   7      280.22      273.93     52.90 o 
   6  11   7       73.15      109.90     53.46 o 
   7  11   7      209.25      181.90     58.41 o 
  -8  12   7       46.50       78.88     55.55 o 
  -7  12   7       66.70       59.49     43.98 o 
  -6  12   7      397.29      475.22     83.62 o 
  -5  12   7       99.79       91.72     51.69 o 
  -4  12   7        0.19       -5.83     26.71 o 
  -3  12   7        0.88      -25.45     25.45 o 
  -2  12   7       11.85      -24.43     24.43 o 
  -1  12   7       13.70       29.31     25.21 o 
   0  12   7      323.19      351.88     31.58 o 
   1  12   7       96.27      110.44     26.10 o 
   2  12   7      956.94      864.40     66.66 o 
   3  12   7        8.15      -18.82     43.80 o 
   4  12   7      585.92      617.80     58.70 o 
   5  12   7      188.67      130.95     49.38 o 
   6  12   7      111.27       61.89     51.76 o 
   7  12   7       24.94       32.03     54.30 o 
  -8  13   7       10.99       -1.59     55.15 o 
  -7  13   7        1.13      -41.99     41.99 o 
  -6  13   7       56.28       37.69     44.64 o 
  -5  13   7        1.42       26.52     39.15 o 
  -4  13   7      465.38      331.37     33.16 o 
  -3  13   7       70.67       25.42     28.02 o 
  -2  13   7        0.76       -9.93     26.55 o 
  -1  13   7      896.34     1029.92     62.73 o 
   0  13   7     3690.04     3694.33     74.07 o 
   1  13   7      745.90      894.00     52.53 o 
   2  13   7      103.96      134.22     34.85 o 
   3  13   7       65.14        8.72     94.40 o 
   4  13   7     1525.30     1549.66     78.17 o 
   5  13   7      349.02      334.24     55.89 o 
   6  13   7        0.08       -7.90     49.03 o 
   7  13   7       59.07       32.02     57.50 o 
  -8  14   7       79.20       97.97     57.62 o 
  -7  14   7      263.21      292.05     60.43 o 
  -6  14   7       34.31       74.57     48.05 o 
  -5  14   7       42.95      -29.98     38.22 o 
  -4  14   7       61.40        4.44     28.72 o 
  -3  14   7      244.63      338.92     34.31 o 
  -2  14   7      573.47      630.53     38.32 o 
  -1  14   7       47.05       40.75     28.90 o 
   0  14   7      101.01       89.02     46.97 o 
   1  14   7      322.22      409.76     42.27 o 
   2  14   7      797.38      812.01     47.65 o 
   3  14   7     2773.37     2568.45    111.07 o 
   4  14   7      651.90      611.79     60.95 o 
   5  14   7        2.39      -47.50     47.50 o 
   6  14   7       10.79      -49.26     49.26 o 
  -7  15   7        0.96       27.64     57.63 o 
  -6  15   7      200.49      194.09     49.56 o 
  -5  15   7       41.48       34.01     35.72 o 
  -4  15   7       14.17      -27.04     27.04 o 
  -3  15   7      178.33      170.60     31.87 o 
  -2  15   7     1377.25     1456.73     50.24 o 
  -1  15   7      891.83      898.82     44.31 o 
   0  15   7     1398.62     1417.64     58.01 o 
   1  15   7      377.64      493.86     48.68 o 
   2  15   7       72.18       95.88     46.08 o 
   3  15   7      360.98      285.14     52.20 o 
   4  15   7       61.50       35.89     49.70 o 
   5  15   7      108.33       82.00     52.88 o 
   6  15   7      471.45      591.30     85.44 o 
  -7  16   7        4.79      -21.71     54.58 o 
  -6  16   7       41.67       35.52     66.39 o 
  -5  16   7       79.16      117.76     43.63 o 
  -4  16   7      383.38      401.19     48.21 o 
  -3  16   7     1142.22     1285.03     48.27 o 
  -2  16   7       62.35       86.73     30.01 o 
  -1  16   7     2101.96     2038.92     56.29 o 
   0  16   7     1414.57     1437.60     52.77 o 
   1  16   7     2567.72     2466.68     78.21 o 
   2  16   7        0.69       70.14     45.37 o 
   3  16   7     1347.75     1402.35     77.09 o 
   4  16   7      184.77      122.52     52.48 o 
   5  16   7       31.12      -37.50     50.85 o 
   6  16   7        6.79        8.10     55.88 o 
  -7  17   7        0.27       65.16     59.44 o 
  -6  17   7      217.44      194.11     69.61 o 
  -5  17   7       23.40       43.02     41.04 o 
  -4  17   7       16.28      -31.29     31.29 o 
  -3  17   7     1195.27     1234.63     52.32 o 
  -2  17   7       81.66      111.56     30.43 o 
  -1  17   7      175.25      156.87     33.03 o 
   0  17   7      434.56      510.15     39.83 o 
   1  17   7      786.47      821.32     55.79 o 
   2  17   7      828.17      702.97     62.99 o 
   3  17   7       68.04        5.75     59.50 o 
   4  17   7      209.54      134.75     54.09 o 
   5  17   7       38.62      -40.68     53.82 o 
  -6  18   7        8.21       -4.06     65.07 o 
  -5  18   7       72.85       15.31     42.81 o 
  -4  18   7      155.50      138.22     35.92 o 
  -3  18   7       69.25       26.19     34.73 o 
  -2  18   7      160.61      147.95     31.76 o 
  -1  18   7      244.89      259.19     35.23 o 
   0  18   7       30.86      -14.93     32.15 o 
   1  18   7       57.96      -26.42     34.95 o 
   2  18   7      181.35      136.15     43.29 o 
   3  18   7      114.45       79.29     51.01 o 
   4  18   7      235.23      143.35     54.50 o 
   5  18   7        1.17      -45.93     53.78 o 
  -6  19   7       68.27      -65.83     84.89 o 
  -5  19   7      171.22      144.01     45.83 o 
  -4  19   7      360.24      427.51     46.20 o 
  -3  19   7      213.41      224.06     38.77 o 
  -2  19   7       70.01       22.31     35.22 o 
  -1  19   7      194.51      156.21     34.96 o 
   0  19   7      241.50      266.85     37.87 o 
   1  19   7       25.91      -33.14     35.12 o 
   2  19   7        8.76      -40.03     40.03 o 
   3  19   7        0.22      -46.42     48.64 o 
   4  19   7       26.99       -7.48     65.12 o 
  -5  20   7       76.40      122.45     73.04 o 
  -4  20   7      246.68      187.44     48.82 o 
  -3  20   7        3.06      -34.48     34.48 o 
  -2  20   7      354.11      355.65     52.19 o 
  -1  20   7      263.02      255.31     36.49 o 
   0  20   7      447.92      510.59     42.91 o 
   1  20   7        1.21       16.49     37.17 o 
   2  20   7       98.35       79.85     41.35 o 
   3  20   7       89.69       56.11     45.74 o 
   4  20   7      224.70      211.93     59.75 o 
  -4  21   7       89.54       21.31     39.83 o 
  -3  21   7      112.69       73.85     37.50 o 
  -2  21   7      288.35      262.13     42.26 o 
  -1  21   7       34.25       25.81     37.65 o 
   0  21   7        5.01      -34.07     34.07 o 
   1  21   7        6.33      -20.62     37.63 o 
   2  21   7      151.79       88.19     41.62 o 
   3  21   7      211.94      155.69     49.49 o 
  -3  22   7       90.62       12.45     40.32 o 
  -2  22   7       43.51       -1.33     37.20 o 
  -1  22   7       57.64       61.04     39.05 o 
   0  22   7        3.26      -37.11     37.11 o 
   1  22   7       26.10       37.18     44.06 o 
   2  22   7       72.36      -21.35     40.55 o 
  -8   0   8      105.90      104.26     48.74 o 
  -6   0   8      619.39      563.09     54.57 o 
  -4   0   8      776.31      683.36     33.10 o 
  -2   0   8       56.17       28.34     32.26 o 
   0   0   8     1840.87     1613.92     40.78 o 
   2   0   8      720.49      834.29     39.64 o 
   4   0   8     2257.46     2389.29     78.08 o 
   6   0   8      452.52      444.77     87.19 o 
   8   0   8      274.67      351.71     95.12 o 
  -9   1   8       25.76       -6.86     39.13 o 
  -8   1   8       37.85      -36.97     36.97 o 
  -7   1   8      234.86      320.51     35.11 o 
  -6   1   8      234.83      213.20     29.71 o 
  -5   1   8      616.56      567.52     27.26 o 
  -4   1   8     1673.06     1633.48     31.92 o 
  -3   1   8     3050.47     2527.48     43.46 o 
  -2   1   8     3447.74     3201.78     49.41 o 
  -1   1   8      428.17      510.05     20.65 o 
   0   1   8     6903.65     7380.99     79.81 o 
   1   1   8       41.70      131.06     15.56 o 
   2   1   8     1220.98     1322.49     32.73 o 
   3   1   8      142.33       95.67     19.36 o 
   4   1   8       44.75       27.70     24.59 o 
   5   1   8       87.70       53.38     32.16 o 
   6   1   8      117.60      123.00     56.10 o 
   7   1   8       33.89      -64.03     83.71 o 
   8   1   8      135.78       68.91     69.91 o 
 -10   2   8       23.94       30.28     72.82 o 
  -9   2   8        6.78      -42.14     42.31 o 
  -8   2   8       39.30       19.04     38.50 o 
  -7   2   8       11.13      -32.65     32.65 o 
  -6   2   8       37.16       14.97     32.74 o 
  -5   2   8      635.03      607.77     30.26 o 
  -4   2   8     1351.86     1290.04     27.45 o 
  -3   2   8        5.04        2.61     16.35 o 
  -2   2   8       95.71      128.61     17.85 o 
  -1   2   8    12267.21    12630.95    154.42 o 
   0   2   8     3517.93     3574.58     50.79 o 
   1   2   8     3862.51     3959.40     57.07 o 
   2   2   8       32.79       71.02     19.59 o 
   3   2   8      929.71      911.76     31.62 o 
   4   2   8       29.25       45.25     30.62 o 
   5   2   8        0.23       19.04     51.71 o 
   6   2   8       35.11       17.35     52.85 o 
   7   2   8       74.53       14.83     54.99 o 
   8   2   8       21.56      -66.95     66.95 o 
 -10   3   8        2.35      -10.25    100.73 o 
  -9   3   8      178.27      115.27     55.73 o 
  -8   3   8      145.48      200.06     34.45 o 
  -7   3   8        4.85       -1.85     50.21 o 
  -6   3   8      125.22      167.05     36.10 o 
  -5   3   8        0.11      -16.62     20.36 o 
  -4   3   8      405.25      337.31     21.43 o 
  -3   3   8       59.94       60.38     18.45 o 
  -2   3   8      931.31      966.47     30.47 o 
  -1   3   8     4317.49     4077.06     80.30 o 
   0   3   8      664.24      756.60     23.69 o 
   1   3   8       49.95       66.51     18.18 o 
   2   3   8       19.36       12.49     22.47 o 
   3   3   8      679.27      726.40     39.05 o 
   4   3   8      156.72      158.24     32.45 o 
   5   3   8       16.90       97.72     53.55 o 
   6   3   8       14.61       -9.05     49.88 o 
   7   3   8       98.73       71.63     69.04 o 
   8   3   8        0.15      -15.72     67.82 o 
 -10   4   8        1.31      -68.97     68.97 o 
  -9   4   8       13.57       25.63     83.95 o 
  -8   4   8        9.89       72.61     38.13 o 
  -7   4   8       38.82      139.66     52.48 o 
  -6   4   8      109.80      166.91     30.32 o 
  -5   4   8      333.68      371.83     27.63 o 
  -4   4   8      517.30      522.37     22.67 o 
  -3   4   8        0.15        1.07     18.23 o 
  -2   4   8     1169.14     1125.14     29.50 o 
  -1   4   8       58.49       58.67     19.91 o 
   0   4   8      250.52      335.23     18.37 o 
   1   4   8     5261.95     5278.11     74.36 o 
   2   4   8        3.09        8.08     24.16 o 
   3   4   8     1844.25     1929.76     60.10 o 
   4   4   8     1724.85     1646.95     53.15 o 
   5   4   8      499.58      506.04     64.24 o 
   6   4   8      128.92      104.45     44.17 o 
   7   4   8        3.37      -50.29     50.29 o 
   8   4   8      160.53      220.27     73.71 o 
 -10   5   8       95.89       79.12    113.40 o 
  -9   5   8       65.24        7.41     81.26 o 
  -8   5   8      205.82      253.75     42.03 o 
  -7   5   8      142.24      189.33     40.09 o 
  -6   5   8        8.40       34.08     33.37 o 
  -5   5   8       20.60       42.19     20.26 o 
  -4   5   8      201.27      154.81     19.17 o 
  -3   5   8        1.25       10.83     17.26 o 
  -2   5   8      872.28      909.45     28.54 o 
  -1   5   8      335.59      390.10     22.41 o 
   0   5   8      566.50      581.47     29.39 o 
   1   5   8     1399.72     1580.68     32.31 o 
   2   5   8     1082.69     1181.86     42.15 o 
   3   5   8       35.76       19.71     32.01 o 
   4   5   8       93.56       67.24     46.17 o 
   5   5   8      276.23      309.69     61.81 o 
   6   5   8       66.06       18.10     47.62 o 
   7   5   8      114.16       31.40     53.70 o 
   8   5   8      165.74      149.78     74.97 o 
  -9   6   8        0.95       15.33     64.89 o 
  -8   6   8       23.03       35.88     44.27 o 
  -7   6   8       70.72       77.03     38.39 o 
  -6   6   8     1008.42     1101.93     55.27 o 
  -5   6   8        8.40        4.90     22.25 o 
  -4   6   8      590.67      639.46     30.04 o 
  -3   6   8       67.19       75.03     19.92 o 
  -2   6   8      512.27      531.95     23.85 o 
  -1   6   8      246.69      278.48     17.02 o 
   0   6   8       70.08       44.43     19.98 o 
   1   6   8      409.79      556.94     25.09 o 
   2   6   8     2265.90     2375.89     67.38 o 
   3   6   8        1.26       10.94     30.38 o 
   4   6   8        7.50       -0.79     56.81 o 
   5   6   8      868.01      911.32     76.14 o 
   6   6   8        4.75      -38.97     47.39 o 
   7   6   8       52.83      -43.98     43.98 o 
   8   6   8       14.25      -46.85     54.95 o 
  -9   7   8        0.54      104.92     67.89 o 
  -8   7   8        5.19       20.40     40.02 o 
  -7   7   8      240.66      201.50     42.08 o 
  -6   7   8       74.68      115.77     39.86 o 
  -5   7   8       18.73       18.66     23.54 o 
  -4   7   8       57.17       35.25     23.53 o 
  -3   7   8       16.14       -7.81     19.03 o 
  -2   7   8      402.74      421.89     26.11 o 
  -1   7   8        2.42      -14.82     14.82 o 
   0   7   8      285.19      282.72     21.58 o 
   1   7   8     1952.26     1925.87     47.10 o 
   2   7   8      443.93      521.52     38.19 o 
   3   7   8     5570.40     5264.97    106.05 o 
   4   7   8       47.68      -16.35     47.33 o 
   5   7   8      635.50      583.38     59.50 o 
   6   7   8      198.38      191.13     46.26 o 
   7   7   8       53.00       48.93     48.48 o 
   8   7   8        0.11      -10.50     55.77 o 
  -9   8   8       28.99      124.85     68.84 o 
  -8   8   8      166.37      205.27     44.61 o 
  -7   8   8        5.64      -13.73     38.65 o 
  -6   8   8      237.94      296.25     48.09 o 
  -5   8   8        9.62       16.83     28.01 o 
  -4   8   8        5.94      -21.19     21.19 o 
  -3   8   8      679.34      795.17     32.38 o 
  -2   8   8       57.19       30.79     18.54 o 
  -1   8   8      983.76     1024.76     32.53 o 
   0   8   8      407.18      415.42     24.14 o 
   1   8   8      575.93      537.24     36.61 o 
   2   8   8       17.38       30.61     34.30 o 
   3   8   8      279.54      350.53     50.46 o 
   4   8   8      986.87     1165.54     74.96 o 
   5   8   8        2.29       24.46     46.33 o 
   6   8   8       99.30       71.98     43.92 o 
   7   8   8        4.79       -3.59     51.10 o 
   8   8   8        0.35       18.42     58.06 o 
  -9   9   8      115.94      155.37     71.36 o 
  -8   9   8      123.38      189.61     53.31 o 
  -7   9   8        0.13      -44.14     49.38 o 
  -6   9   8      113.76       65.73     41.48 o 
  -5   9   8      184.19      170.41     38.55 o 
  -4   9   8      994.85     1017.23     37.12 o 
  -3   9   8       47.90       10.19     19.12 o 
  -2   9   8      174.07      258.55     45.74 o 
  -1   9   8     5287.96     5097.68     83.40 o 
   0   9   8       86.59       84.51     20.53 o 
   1   9   8     1859.12     1915.23     62.12 o 
   2   9   8     1331.71     1203.29     89.37 o 
   3   9   8      694.42      659.02     44.18 o 
   4   9   8        9.24      -31.16     31.16 o 
   5   9   8       89.62       81.00     57.50 o 
   6   9   8        0.40        7.32     42.73 o 
   7   9   8      221.91      158.79     56.93 o 
  -9  10   8       90.99       82.77     71.90 o 
  -8  10   8       51.93       32.11     52.41 o 
  -7  10   8       37.06       29.61     42.71 o 
  -6  10   8       34.50       49.22     40.96 o 
  -5  10   8     1124.23     1272.55     72.29 o 
  -4  10   8        0.09      -21.91     21.91 o 
  -3  10   8      110.56       78.45     22.22 o 
  -2  10   8       74.77       44.97     25.55 o 
  -1  10   8      215.54      230.31     29.38 o 
   0  10   8      113.06      107.87     30.59 o 
   1  10   8       62.46       47.68     25.44 o 
   2  10   8       18.36       47.52     38.55 o 
   3  10   8      209.84      203.86     52.61 o 
   4  10   8      603.44      570.75     43.19 o 
   5  10   8      490.57      422.90     56.61 o 
   6  10   8       11.22      -48.85     48.85 o 
   7  10   8        0.09      -18.96     52.12 o 
  -9  11   8       19.20       14.12    106.68 o 
  -8  11   8        3.24      -58.23     58.23 o 
  -7  11   8      264.98      258.66     48.60 o 
  -6  11   8       52.52       33.58     40.85 o 
  -5  11   8        2.47      -38.38     38.38 o 
  -4  11   8        2.19      -22.84     22.84 o 
  -3  11   8      353.19      380.80     29.69 o 
  -2  11   8     4233.40     4230.24     75.33 o 
  -1  11   8      350.37      420.12     30.64 o 
   0  11   8      691.93      847.41     40.36 o 
   1  11   8      155.07      131.37     30.94 o 
   2  11   8     2439.54     2235.77     77.43 o 
   3  11   8      149.75      294.17     56.39 o 
   4  11   8      364.15      327.12     47.91 o 
   5  11   8       10.62       -6.56     45.83 o 
   6  11   8      175.22      187.02     54.94 o 
   7  11   8       38.77       -0.97     55.88 o 
  -8  12   8       34.78       62.64     55.87 o 
  -7  12   8       13.09       10.16     44.93 o 
  -6  12   8        5.23      -40.65     40.65 o 
  -5  12   8       31.64       73.43     34.78 o 
  -4  12   8      315.44      386.41     32.85 o 
  -3  12   8       84.62      111.85     27.51 o 
  -2  12   8       17.34       -0.07     25.42 o 
  -1  12   8     1702.39     1718.87     47.88 o 
   0  12   8      156.24      186.98     37.80 o 
   1  12   8      134.63      271.58     31.68 o 
   2  12   8      433.52      590.79     54.32 o 
   3  12   8        0.42      -44.85     44.85 o 
   4  12   8       10.40      -21.24     33.36 o 
   5  12   8      158.69      171.62     55.76 o 
   6  12   8       22.31      -32.47     49.28 o 
   7  12   8       57.41       26.11     56.09 o 
  -8  13   8       63.58       47.75     56.22 o 
  -7  13   8      118.11       44.04     46.70 o 
  -6  13   8        0.14      -24.21     43.21 o 
  -5  13   8      185.80      213.93     37.83 o 
  -4  13   8      700.55      723.66     38.68 o 
  -3  13   8      122.89      114.67     29.55 o 
  -2  13   8     2222.21     2236.39     54.82 o 
  -1  13   8      107.24       80.64     28.99 o 
   0  13   8        0.19       -7.07     35.10 o 
   1  13   8     1175.87     1195.84     47.60 o 
   2  13   8       17.31      -30.99     48.91 o 
   3  13   8       84.82      -45.36     45.36 o 
   4  13   8        4.81      -50.05     50.05 o 
   5  13   8      692.40      687.45     66.02 o 
   6  13   8       24.09       37.00     52.18 o 
   7  13   8       46.42       60.72     76.09 o 
  -8  14   8       60.35      -12.82     57.63 o 
  -7  14   8       17.32       -5.71     45.57 o 
  -6  14   8       88.51      -15.64     46.26 o 
  -5  14   8        0.68      -37.00     41.40 o 
  -4  14   8        4.26      -27.44     27.44 o 
  -3  14   8       76.21       23.23     29.68 o 
  -2  14   8      863.92      869.59     42.14 o 
  -1  14   8      123.41      135.63     35.43 o 
   0  14   8     1248.63     1424.15     64.80 o 
   1  14   8      353.66      357.27     36.69 o 
   2  14   8      282.34      322.59     51.64 o 
   3  14   8       73.28        9.37     45.06 o 
   4  14   8       43.18       12.32     49.08 o 
   5  14   8        9.47      -17.22     48.33 o 
   6  14   8       10.85      -49.74     53.21 o 
  -7  15   8       47.84       77.32     71.31 o 
  -6  15   8        0.32     -100.21    134.74 o 
  -5  15   8      392.71      422.79     44.82 o 
  -4  15   8       97.74      125.51     30.05 o 
  -3  15   8       17.35       31.64     29.57 o 
  -2  15   8      431.79      403.10     36.59 o 
  -1  15   8     1734.50     1716.48     54.03 o 
   0  15   8      894.45      834.30     45.20 o 
   1  15   8      447.40      471.24     42.62 o 
   2  15   8      779.07      778.32     60.49 o 
   3  15   8      769.71      791.97     72.06 o 
   4  15   8        0.98        1.15     49.62 o 
   5  15   8       51.81      -13.80     49.93 o 
   6  15   8       29.20      117.36     75.42 o 
  -7  16   8       64.45       -0.92     56.81 o 
  -6  16   8      258.50      380.47     61.27 o 
  -5  16   8       17.88        0.42     37.65 o 
  -4  16   8        4.42       -9.30     29.64 o 
  -3  16   8      116.24      140.51     31.84 o 
  -2  16   8        3.84      -29.84     29.84 o 
  -1  16   8       30.06       24.40     31.32 o 
   0  16   8       12.10       32.21     31.33 o 
   1  16   8       77.87       56.84     35.40 o 
   2  16   8      201.17      124.55     42.33 o 
   3  16   8       15.58      -47.24     47.24 o 
   4  16   8        1.63       55.83     51.44 o 
   5  16   8      241.83      225.10     59.52 o 
  -7  17   8        0.49      -57.33     57.33 o 
  -6  17   8       50.59       19.82     64.50 o 
  -5  17   8        2.73       -4.75     33.58 o 
  -4  17   8       50.29       29.64     31.99 o 
  -3  17   8        3.03      -41.43     41.43 o 
  -2  17   8       52.69       29.14     29.39 o 
  -1  17   8       48.83       40.52     30.63 o 
   0  17   8      441.13      518.71     40.56 o 
   1  17   8       97.85       55.93     49.64 o 
   2  17   8      176.40      165.03     44.92 o 
   3  17   8       88.03       56.50     49.67 o 
   4  17   8      108.76       29.33     53.15 o 
   5  17   8       35.35      -23.60     52.64 o 
  -6  18   8      134.76      128.19    112.33 o 
  -5  18   8       36.46       45.50     37.80 o 
  -4  18   8      145.99      139.13     36.01 o 
  -3  18   8       64.20       27.76     34.17 o 
  -2  18   8        4.27      -30.45     30.45 o 
  -1  18   8      100.77       86.93     32.70 o 
   0  18   8       36.16       26.07     33.30 o 
   1  18   8      258.73      221.05     47.41 o 
   2  18   8       92.68       59.63     38.89 o 
   3  18   8      168.95      150.00     53.13 o 
   4  18   8      164.49      187.77     57.38 o 
   5  18   8      133.64       94.73     57.94 o 
  -5  19   8      232.85      309.81     44.71 o 
  -4  19   8      131.79      154.92     41.13 o 
  -3  19   8        0.37      -16.96     33.40 o 
  -2  19   8      217.47      182.57     38.21 o 
  -1  19   8      934.95      878.07     47.11 o 
   0  19   8       89.43       80.17     35.02 o 
   1  19   8       50.59      -40.94     40.94 o 
   2  19   8      355.94      403.51     47.05 o 
   3  19   8        2.83      -47.54     47.54 o 
   4  19   8       27.11      -52.08     52.08 o 
  -5  20   8      213.13      133.17     56.78 o 
  -4  20   8       28.67       14.18     38.51 o 
  -3  20   8       38.68      -34.85     34.85 o 
  -2  20   8       43.85       13.21     35.96 o 
  -1  20   8       67.51       61.81     33.59 o 
   0  20   8      186.91      160.09     37.27 o 
   1  20   8      328.05      265.78     49.41 o 
   2  20   8       43.67       72.45     40.79 o 
   3  20   8        0.35      -43.79     43.79 o 
  -4  21   8       25.63       46.44     39.95 o 
  -3  21   8      311.56      343.30     43.34 o 
  -2  21   8      512.67      554.24     60.64 o 
  -1  21   8      109.71       98.14     40.17 o 
   0  21   8       93.85       97.88     36.43 o 
   1  21   8       20.53      -41.73     52.72 o 
   2  21   8       88.41       21.64     41.66 o 
  -3  22   8      130.01      172.29     45.11 o 
  -2  22   8      181.19      268.94     43.24 o 
  -1  22   8      183.83      183.45     42.88 o 
   0  22   8      271.98      227.08     51.88 o 
   1  22   8       80.54       69.42     46.77 o 
  -9   0   9       82.12       35.72    102.73 o 
  -7   0   9        2.49      -41.36     41.36 o 
  -5   0   9      150.52       82.01     26.97 o 
  -3   0   9     3554.03     3125.51     80.41 o 
  -1   0   9    15396.58    16369.95    414.56 o 
   1   0   9        6.84      -12.09     21.63 o 
   3   0   9        0.61      -26.53     26.53 o 
   5   0   9      162.40      187.25     41.33 o 
   7   0   9       41.20       53.39     85.67 o 
 -10   1   9        2.77     -126.16    126.16 o 
  -9   1   9        0.80      -23.54     44.36 o 
  -8   1   9        2.56       -5.63     38.51 o 
  -7   1   9       89.87      140.44     32.14 o 
  -6   1   9        2.68      -26.68     26.68 o 
  -5   1   9        2.23       12.30     17.82 o 
  -4   1   9       37.78       35.27     21.82 o 
  -3   1   9      254.65      248.92     26.46 o 
  -2   1   9     2627.77     2513.54     54.02 o 
  -1   1   9     8977.11     8829.53    125.15 o 
   0   1   9     2033.09     2248.10     39.29 o 
   1   1   9     4669.23     5095.05     66.23 o 
   2   1   9      166.53      173.60     21.60 o 
   3   1   9      241.42      349.03     25.67 o 
   4   1   9     2291.03     2375.18     56.45 o 
   5   1   9      151.99      150.30     36.44 o 
   6   1   9      118.15       93.24     65.33 o 
   7   1   9      246.11      202.40     62.15 o 
   8   1   9      249.01      371.46     80.01 o 
 -10   2   9       10.37      -37.46     70.40 o 
  -9   2   9        8.06       28.67     41.40 o 
  -8   2   9        0.99      -40.63     40.63 o 
  -7   2   9      118.93      119.74     38.91 o 
  -6   2   9       19.15       43.30     33.69 o 
  -5   2   9       15.53       47.16     25.06 o 
  -4   2   9      486.97      469.49     27.65 o 
  -3   2   9       48.32       25.62     19.99 o 
  -2   2   9       24.24       59.89     19.17 o 
  -1   2   9       92.58      109.05     22.52 o 
   0   2   9      182.53      207.87     18.50 o 
   1   2   9     7594.98     8005.96    108.90 o 
   2   2   9     3287.03     3199.96     63.72 o 
   3   2   9       18.04       37.07     23.49 o 
   4   2   9       60.53       47.06     28.70 o 
   5   2   9       19.45      -24.91     48.14 o 
   6   2   9     2111.79     2185.73    102.25 o 
   7   2   9      223.49      142.67     59.74 o 
   8   2   9        0.04      -12.19     70.23 o 
 -10   3   9        1.41      -22.76    158.19 o 
  -9   3   9        0.39       25.99     45.00 o 
  -8   3   9       15.50       64.54     39.76 o 
  -7   3   9        1.59       14.21     36.69 o 
  -6   3   9      550.76      614.84     36.26 o 
  -5   3   9      100.47       69.73     22.50 o 
  -4   3   9      711.77      835.93     30.13 o 
  -3   3   9     1571.10     1478.82     40.26 o 
  -2   3   9     1871.17     1650.25     39.45 o 
  -1   3   9     1522.73     1246.59     38.64 o 
   0   3   9     2029.45     2273.47     44.07 o 
   1   3   9      243.57      429.04     24.87 o 
   2   3   9     1216.51     1294.77     37.20 o 
   3   3   9     2845.64     2885.76     84.09 o 
   4   3   9       68.69      152.20     34.66 o 
   5   3   9       53.42       95.99    161.52 o 
   6   3   9        1.89        6.03     62.25 o 
   7   3   9       10.59      -54.15     54.15 o 
   8   3   9      103.44      -69.32     69.32 o 
 -10   4   9        0.57      -58.88     58.88 o 
  -9   4   9        5.84      -39.42     53.43 o 
  -7   4   9       30.45       63.36     34.31 o 
  -6   4   9       10.99      -24.72     24.72 o 
  -5   4   9       21.58      -19.54     19.54 o 
  -4   4   9      835.94      827.39     31.10 o 
  -3   4   9     1509.88     1471.22     41.30 o 
  -2   4   9      331.44      308.45     24.32 o 
  -1   4   9       20.26       23.70     24.55 o 
   0   4   9     4257.08     4510.56     65.84 o 
   1   4   9       74.79      129.69     16.91 o 
   2   4   9       68.64       81.09     27.20 o 
   3   4   9     1624.69     1696.97     52.95 o 
   4   4   9      152.25      219.23     35.37 o 
   5   4   9      887.14      905.38     75.31 o 
   6   4   9       44.28      -65.31     65.31 o 
   7   4   9        3.41       33.42     67.52 o 
   8   4   9      105.72       45.71     72.51 o 
  -9   5   9       18.86      133.70     65.61 o 
  -8   5   9        3.77       26.13     44.32 o 
  -7   5   9       76.38      153.00     36.66 o 
  -6   5   9       83.18       94.57     26.63 o 
  -5   5   9      145.34      112.77     21.93 o 
  -4   5   9      234.05      241.08     32.53 o 
  -3   5   9      403.73      337.61     25.02 o 
  -2   5   9      593.51      627.49     27.51 o 
  -1   5   9     1050.35      945.69     34.95 o 
   0   5   9      797.95      988.02     28.09 o 
   1   5   9     1295.09     1194.02     36.07 o 
   2   5   9      404.83      496.28     48.17 o 
   3   5   9     2138.11     2091.29     67.17 o 
   4   5   9      352.96      314.49     40.41 o 
   5   5   9      565.10      551.46     81.76 o 
   6   5   9       65.35       13.60    111.12 o 
   7   5   9       14.86      -39.08     52.87 o 
   8   5   9        1.80      -54.88     54.88 o 
  -9   6   9        5.16       17.01     64.56 o 
  -8   6   9       85.23      128.78     41.41 o 
  -7   6   9        3.95       53.76     37.48 o 
  -6   6   9        1.90      -24.91     24.91 o 
  -5   6   9       58.25       91.25     26.21 o 
  -4   6   9      483.45      508.92     31.93 o 
  -3   6   9       27.25      -19.25     19.25 o 
  -2   6   9        1.11      -20.95     20.95 o 
  -1   6   9     4114.78     4119.88     63.32 o 
   0   6   9      459.16      512.22     24.91 o 
   1   6   9      197.90      224.45     19.97 o 
   2   6   9      112.63      188.21     35.74 o 
   3   6   9      391.38      444.59     42.68 o 
   4   6   9       18.76      -57.75     63.02 o 
   5   6   9      167.61      156.20     69.89 o 
   6   6   9       11.63      -54.08     54.08 o 
   7   6   9      323.13      389.92     53.20 o 
   8   6   9      119.39      199.89    109.09 o 
  -9   7   9       52.24      118.45     66.80 o 
  -8   7   9        1.87       26.60     40.24 o 
  -7   7   9       73.05       26.30     38.30 o 
  -6   7   9     1848.62     2043.88     68.55 o 
  -5   7   9      185.67      214.47     26.20 o 
  -4   7   9       77.51      129.01     28.84 o 
  -3   7   9      355.56      423.92     38.65 o 
  -2   7   9      911.92      887.86     35.75 o 
  -1   7   9       48.44       15.84     15.78 o 
   0   7   9      413.29      503.70     31.93 o 
   1   7   9      291.80      299.29     24.49 o 
   2   7   9      135.62      115.17     28.82 o 
   3   7   9       10.66       32.64     31.65 o 
   4   7   9      243.85      253.10     37.60 o 
   5   7   9       59.63       53.82     46.60 o 
   6   7   9      114.13      138.48     51.21 o 
   7   7   9       51.41       59.66     46.43 o 
   8   7   9       65.09      100.24     69.13 o 
  -9   8   9       66.59       94.52     69.18 o 
  -8   8   9        1.73        7.92     41.50 o 
  -7   8   9       24.92      -16.18     38.40 o 
  -6   8   9      211.18      300.16     45.68 o 
  -5   8   9      202.48      243.98     36.64 o 
  -4   8   9       83.45       59.28     22.22 o 
  -3   8   9     2218.76     1975.13     46.63 o 
  -2   8   9        1.50      -21.77     21.77 o 
  -1   8   9        0.08      -17.09     17.09 o 
   0   8   9     3512.35     3568.19     62.20 o 
   1   8   9       90.01       91.19     28.27 o 
   2   8   9       99.96      100.53     29.20 o 
   3   8   9     1054.10      852.91     47.72 o 
   4   8   9      140.08      120.32     51.03 o 
   5   8   9     1085.93     1050.82     68.11 o 
   6   8   9       35.45      -42.48     42.48 o 
   7   8   9      275.40      322.15     60.05 o 
  -9   9   9       22.02      108.04     69.92 o 
  -8   9   9       11.65       -3.76     43.43 o 
  -7   9   9       61.47      106.21     62.93 o 
  -6   9   9      177.96      200.04     44.25 o 
  -5   9   9       14.05      -20.65     26.53 o 
  -4   9   9      594.31      630.63     35.05 o 
  -3   9   9      208.58      240.43     39.22 o 
  -2   9   9        5.55      -20.72     20.72 o 
  -1   9   9      702.83      778.44     30.20 o 
   0   9   9        1.68       38.39     22.53 o 
   1   9   9       51.48       45.52     30.45 o 
   2   9   9       28.75       46.70     33.78 o 
   3   9   9      498.28      505.69     58.91 o 
   4   9   9      176.69      115.22     38.60 o 
   5   9   9        4.05      -33.76     45.77 o 
   6   9   9        7.67      -26.37     43.95 o 
   7   9   9       52.44       32.75     55.77 o 
  -9  10   9       13.14      -66.17     66.17 o 
  -8  10   9       41.25      109.45     47.02 o 
  -7  10   9        6.26       19.93     43.17 o 
  -6  10   9        5.54      -61.02     61.02 o 
  -5  10   9      367.55      345.19     35.64 o 
  -4  10   9      175.28      155.69     26.25 o 
  -3  10   9     2386.57     2275.49     50.52 o 
  -2  10   9       80.56       66.00     38.19 o 
  -1  10   9       78.25      113.81     31.93 o 
   0  10   9        5.39      -24.49     24.49 o 
   1  10   9     1087.02     1149.50     42.51 o 
   2  10   9     2731.71     2634.20     94.99 o 
   3  10   9      699.69      767.56     48.57 o 
   4  10   9      228.65      196.82     37.69 o 
   5  10   9       78.80       37.60     63.03 o 
   6  10   9      167.00      196.08     83.99 o 
   7  10   9      250.37      156.76     57.32 o 
  -8  11   9      233.94      379.65    109.58 o 
  -7  11   9       59.23       33.60     44.05 o 
  -6  11   9       88.68       28.16     46.73 o 
  -5  11   9      127.89       81.25     44.92 o 
  -4  11   9       19.15      -23.14     23.14 o 
  -3  11   9      664.78      655.14     34.10 o 
  -2  11   9       40.29       41.86     28.61 o 
  -1  11   9      640.00      714.41     45.22 o 
   0  11   9      298.86      298.06     36.79 o 
   1  11   9        0.07      -24.62     24.62 o 
   2  11   9      477.12      465.38     45.15 o 
   3  11   9      157.32      114.07     94.77 o 
   4  11   9      133.75       89.33     35.42 o 
   5  11   9      218.07      146.69     51.86 o 
   6  11   9        9.15      -12.77     51.55 o 
   7  11   9        9.70       -9.94     52.89 o 
  -8  12   9        9.39       -8.25     72.63 o 
  -7  12   9        5.30      -44.05     44.05 o 
  -6  12   9       10.04      -23.70     69.79 o 
  -5  12   9       39.05      -31.89     34.36 o 
  -4  12   9        0.14      -27.05     27.05 o 
  -3  12   9       29.20      -25.96     25.96 o 
  -2  12   9       18.03      -12.71     26.19 o 
  -1  12   9      371.88      390.46     33.43 o 
   0  12   9      500.31      581.56     39.65 o 
   1  12   9        0.73      -27.17     31.08 o 
   2  12   9      299.11      217.10     42.24 o 
   3  12   9      105.74      168.53     54.13 o 
   4  12   9       19.79      -33.24     33.24 o 
   5  12   9      139.38       90.15     51.97 o 
   6  12   9       71.16       71.59     54.00 o 
   7  12   9       20.52       52.79     67.12 o 
  -8  13   9       10.36       14.03     57.11 o 
  -7  13   9       11.44       87.31     46.98 o 
  -6  13   9       28.33       14.13     45.83 o 
  -5  13   9      496.98      368.44     37.39 o 
  -4  13   9      231.16      212.25     30.48 o 
  -3  13   9       14.97      -27.75     27.75 o 
  -2  13   9       26.78       85.51     29.57 o 
  -1  13   9      584.88      616.72     38.50 o 
   0  13   9      481.71      625.23     43.44 o 
   1  13   9        0.75      -15.89     34.06 o 
   2  13   9        5.17      -37.96     37.96 o 
   3  13   9      981.73     1107.59     68.57 o 
   4  13   9      172.71      136.19     38.82 o 
   5  13   9       26.09       12.91     50.27 o 
   6  13   9        0.05      -30.56     53.04 o 
  -8  14   9       85.72      127.41     62.90 o 
  -7  14   9        0.78        1.62     47.75 o 
  -6  14   9       32.07      -20.65     55.57 o 
  -5  14   9      357.81      414.05     34.97 o 
  -4  14   9       44.12       -6.78     28.09 o 
  -3  14   9      233.14      253.25     32.43 o 
  -2  14   9       78.33       24.59     29.65 o 
  -1  14   9       18.94      -15.14     30.08 o 
   0  14   9     2153.93     2161.39     73.73 o 
   1  14   9      855.35      881.02     54.49 o 
   2  14   9      158.94      142.76     57.80 o 
   3  14   9       51.19       89.99     56.45 o 
   4  14   9      214.36      216.51     53.63 o 
   5  14   9       45.64      -49.57     49.57 o 
   6  14   9       22.43       11.80     55.25 o 
  -7  15   9       51.02       54.79     50.27 o 
  -6  15   9      164.98      165.90     54.35 o 
  -5  15   9      361.43      441.18     45.89 o 
  -4  15   9      477.59      449.36     37.13 o 
  -3  15   9      365.12      366.89     34.27 o 
  -2  15   9     1616.57     1688.65     52.02 o 
  -1  15   9        0.76       -3.37     30.65 o 
   0  15   9       60.68       46.23     40.05 o 
   1  15   9       48.38       55.85     49.01 o 
   2  15   9       11.28       46.22     40.31 o 
   3  15   9     2005.46     1759.70     82.58 o 
   4  15   9        2.54       12.34     49.20 o 
   5  15   9       70.45       38.92     53.23 o 
   6  15   9       37.92       31.68     58.02 o 
  -7  16   9       65.09       16.58     57.62 o 
  -6  16   9       50.04      -36.55     72.87 o 
  -5  16   9      235.12      171.19     37.29 o 
  -4  16   9       21.93      -30.24     30.24 o 
  -3  16   9        1.54      -29.09     29.09 o 
  -2  16   9     1113.15     1372.41     50.67 o 
  -1  16   9        4.50      -26.52     30.73 o 
   0  16   9      334.47      287.04     46.13 o 
   1  16   9      446.97      564.44     50.73 o 
   2  16   9      119.26      195.05     44.07 o 
   3  16   9      232.20      250.40     54.31 o 
   4  16   9       60.66       29.25     51.94 o 
   5  16   9      200.47      153.58     58.87 o 
  -6  17   9       17.00       99.74     76.13 o 
  -5  17   9       32.46       53.90     36.33 o 
  -4  17   9        2.31      -24.63     31.09 o 
  -3  17   9      289.53      221.67     34.79 o 
  -2  17   9      128.87      139.32     33.97 o 
  -1  17   9        4.42       13.13     32.04 o 
   0  17   9        0.01      -13.55     39.18 o 
   1  17   9     1540.28     1592.18     63.61 o 
   2  17   9      132.78      115.45     50.04 o 
   3  17   9       69.30       85.77     61.47 o 
   4  17   9       64.41       51.90     53.27 o 
   5  17   9       16.38        4.22     55.37 o 
  -6  18   9       16.30       94.46    118.24 o 
  -5  18   9       43.44       94.57     54.15 o 
  -4  18   9      748.71      918.20     46.74 o 
  -3  18   9       48.00      -31.45     31.45 o 
  -2  18   9       16.15      -30.43     30.43 o 
  -1  18   9      622.76      580.56     42.42 o 
   0  18   9      141.91      130.38     48.22 o 
   1  18   9       74.77       48.67     37.97 o 
   2  18   9        0.03       22.25     37.99 o 
   3  18   9       70.86       54.69     46.98 o 
   4  18   9       96.39       59.84     53.65 o 
  -5  19   9       29.51      -12.13     55.53 o 
  -4  19   9       11.27      -36.71     38.54 o 
  -3  19   9        2.53      -14.46     33.87 o 
  -2  19   9       15.77       -3.49     31.60 o 
  -1  19   9      205.47      220.84     42.22 o 
   0  19   9       20.77      -40.52     40.52 o 
   1  19   9        2.17       11.48     38.14 o 
   2  19   9        8.20      -37.65     37.65 o 
   3  19   9      346.56      314.04     53.98 o 
   4  19   9       41.16       72.48     55.33 o 
  -4  20   9       59.87       62.59     47.03 o 
  -3  20   9      240.54      252.88     40.52 o 
  -2  20   9       71.35       20.04     35.85 o 
  -1  20   9      263.89      228.38     38.06 o 
   0  20   9       37.56      -12.01     41.44 o 
   1  20   9      111.29      109.46     41.00 o 
   2  20   9      514.35      570.99     52.25 o 
   3  20   9      116.23       65.02     43.77 o 
  -3  21   9       12.43      -32.12     36.32 o 
  -2  21   9        7.69       15.60     37.87 o 
  -1  21   9      370.89      344.72     46.23 o 
   0  21   9       29.45       -5.70     42.17 o 
   1  21   9      207.35      136.63     42.34 o 
   2  21   9        4.14      -31.10     41.11 o 
  -2  22   9      393.26      365.79     46.30 o 
  -1  22   9      661.06      705.53     53.79 o 
   0  22   9       56.54       31.45     53.74 o 
 -10   0  10        0.14     -132.76    132.76 o 
  -8   0  10      306.49      262.49     51.53 o 
  -6   0  10        0.55        2.67     40.47 o 
  -4   0  10      144.81      143.78     22.01 o 
  -2   0  10     1208.54     1091.56     67.89 o 
   0   0  10    12698.20    14146.92    227.37 o 
   2   0  10      265.50      373.30     40.10 o 
   4   0  10      153.13      184.77     42.65 o 
   6   0  10       78.30     -114.96    114.96 o 
   8   0  10      392.16      317.87     97.70 o 
 -10   1  10       18.40      126.16    136.73 o 
  -9   1  10        0.82       14.91     48.11 o 
  -8   1  10       47.53       40.50     40.98 o 
  -7   1  10      120.81       81.10     36.31 o 
  -6   1  10       79.32       87.10     27.50 o 
  -5   1  10      312.97      278.55     28.65 o 
  -4   1  10       35.53        8.16     19.82 o 
  -3   1  10     3986.79     3482.56     64.98 o 
  -2   1  10     1884.97     1930.98     48.99 o 
  -1   1  10     1653.07     1636.93     40.60 o 
   0   1  10      585.35      632.51     25.50 o 
   1   1  10      739.57      794.30     27.16 o 
   2   1  10     1747.76     1734.42     46.28 o 
   3   1  10        0.02       50.10     26.05 o 
   4   1  10       93.74      134.06     29.42 o 
   5   1  10      291.41      337.62     33.09 o 
   6   1  10      381.67      271.35     55.45 o 
   7   1  10      482.04      499.47     69.70 o 
   8   1  10       80.79      -70.66     70.66 o 
 -10   2  10        1.26        1.20     66.28 o 
  -9   2  10       22.33      -27.25     49.36 o 
  -8   2  10       95.99       80.84     40.84 o 
  -7   2  10      111.72      164.77     46.54 o 
  -6   2  10       20.46       -2.53     32.89 o 
  -5   2  10     1087.88      930.78     39.75 o 
  -4   2  10       30.19       -2.99     27.08 o 
  -3   2  10     1690.93     1456.91     39.59 o 
  -2   2  10     1504.05     1311.55     36.04 o 
  -1   2  10     2522.29     2509.24     62.07 o 
   0   2  10      805.93      807.65     36.66 o 
   1   2  10      176.45      236.09     19.60 o 
   2   2  10       28.67       15.54     22.33 o 
   3   2  10       87.25      115.96     26.69 o 
   4   2  10       50.29       51.54     27.47 o 
   5   2  10      269.41      282.72     42.83 o 
   6   2  10       54.61       34.90     84.36 o 
   7   2  10      198.60       62.71     60.53 o 
   8   2  10      152.02      105.76     81.93 o 
  -9   3  10        9.22       14.71     51.81 o 
  -8   3  10        0.29        8.74     39.78 o 
  -7   3  10       12.69      -23.54     35.38 o 
  -6   3  10       40.24       57.89     38.26 o 
  -5   3  10      692.22      691.95     35.21 o 
  -4   3  10     1834.58     1978.06     49.39 o 
  -3   3  10     1436.37     1340.47     39.49 o 
  -2   3  10     8435.23     8784.96    128.65 o 
  -1   3  10     3446.23     3675.35     71.26 o 
   0   3  10     1274.10     1312.23     33.54 o 
   1   3  10      203.64      312.57     22.39 o 
   2   3  10     2853.68     2948.05     62.16 o 
   3   3  10      287.26      330.72     37.62 o 
   4   3  10      145.74      159.91     37.50 o 
   5   3  10       55.02      -37.49     37.49 o 
   6   3  10       33.55      -43.77     65.60 o 
   7   3  10       13.53       15.45     57.08 o 
   8   3  10       16.47      -71.60     71.60 o 
  -9   4  10       32.36       85.83     45.52 o 
  -8   4  10      187.35      191.68     42.54 o 
  -7   4  10      373.11      488.35     57.96 o 
  -6   4  10       70.32       77.78     33.52 o 
  -5   4  10       67.02       45.95     26.01 o 
  -4   4  10        0.04       -7.18     23.21 o 
  -3   4  10     1268.38     1226.18     42.37 o 
  -2   4  10     1198.10     1048.03     51.20 o 
  -1   4  10      693.99      720.06     32.91 o 
   0   4  10      781.88      742.09     27.96 o 
   1   4  10      191.17      208.52     19.98 o 
   2   4  10       69.51      121.77     29.71 o 
   3   4  10      674.93      682.72     42.07 o 
   4   4  10     1218.00     1249.79     61.67 o 
   5   4  10     1652.85     1614.00    120.78 o 
   6   4  10       91.11      -38.44     79.58 o 
   7   4  10       90.28       11.72     69.87 o 
   8   4  10        7.73      -71.54     71.54 o 
  -9   5  10       23.57       15.74     54.11 o 
  -8   5  10      184.51      294.47     54.08 o 
  -7   5  10       37.51       38.77     34.96 o 
  -6   5  10      209.73      199.03     40.91 o 
  -5   5  10       33.44       29.86     26.99 o 
  -4   5  10     1574.71     1539.86     57.06 o 
  -3   5  10      247.93      241.48     26.94 o 
  -2   5  10       19.01       -0.71     21.43 o 
  -1   5  10       56.90       51.83     33.57 o 
   0   5  10     1713.51     1475.22     36.24 o 
   1   5  10     2481.81     2518.41     45.26 o 
   2   5  10     1558.43     1509.85     50.94 o 
   3   5  10       90.00      140.42     34.23 o 
   4   5  10      772.80      893.75     53.20 o 
   5   5  10       66.15       43.81     99.76 o 
   6   5  10       93.71       30.65     75.62 o 
   7   5  10       15.66      -19.04     67.31 o 
  -9   6  10        3.14       40.25     65.33 o 
  -8   6  10       11.19       12.78     48.10 o 
  -7   6  10      556.82      746.71     57.07 o 
  -6   6  10      476.62      511.26     38.66 o 
  -5   6  10      261.85      302.93     37.54 o 
  -4   6  10      402.31      483.42     41.39 o 
  -3   6  10      196.62      205.25     24.99 o 
  -2   6  10     3995.23     3582.90     69.71 o 
  -1   6  10        2.89       18.89     19.11 o 
   0   6  10       38.98       34.11     19.47 o 
   1   6  10      187.19      216.48     23.42 o 
   2   6  10     3442.64     3666.26     82.13 o 
   3   6  10     3729.18     3687.04     85.73 o 
   4   6  10       42.07       63.56     38.78 o 
   5   6  10      216.09      240.60     70.68 o 
   6   6  10       10.84      -57.51     57.51 o 
   7   6  10      153.50      192.12     51.95 o 
  -9   7  10       13.91       51.10     64.75 o 
  -8   7  10       67.93       32.05     40.84 o 
  -7   7  10       65.18       38.22     40.28 o 
  -6   7  10        1.78        0.40     36.63 o 
  -5   7  10       37.17       -0.75     41.57 o 
  -4   7  10      581.75      493.72     40.29 o 
  -3   7  10      820.31      839.30     43.61 o 
  -2   7  10     2617.74     2550.66     66.34 o 
  -1   7  10     1767.88     1788.83     36.85 o 
   0   7  10        2.68       14.19     20.86 o 
   1   7  10     1342.05     1288.18     33.58 o 
   2   7  10     1110.65     1207.46     57.10 o 
   3   7  10     2375.78     2428.89     68.88 o 
   4   7  10       12.87      -19.73     37.41 o 
   5   7  10      138.55      147.60     69.19 o 
   6   7  10        0.08      -46.88     46.88 o 
   7   7  10       33.86      108.91     56.02 o 
  -9   8  10       20.59       38.93    111.30 o 
  -8   8  10      196.40      216.77     46.60 o 
  -7   8  10       12.53      -22.11     47.20 o 
  -6   8  10      132.05      126.81     42.14 o 
  -5   8  10      815.68      954.80     92.28 o 
  -4   8  10        5.84       10.77     29.34 o 
  -3   8  10      906.88      935.42     36.84 o 
  -2   8  10      806.90      918.91     52.43 o 
  -1   8  10      404.02      460.99     23.73 o 
   0   8  10        9.65      -17.23     21.40 o 
   1   8  10     1355.04     1425.84     43.78 o 
   2   8  10     1168.76     1189.86     50.49 o 
   3   8  10      167.01      165.36     34.45 o 
   4   8  10      675.21      682.19     55.24 o 
   5   8  10       41.84       48.78     46.81 o 
   6   8  10       12.82      -16.66     48.56 o 
   7   8  10       21.18      -51.26     51.26 o 
  -9   9  10      167.45      166.18     73.83 o 
  -8   9  10        0.02      -42.60     42.76 o 
  -7   9  10        0.13       21.93     40.93 o 
  -6   9  10      171.35      252.03     44.50 o 
  -5   9  10        7.35      -28.45     28.45 o 
  -4   9  10      264.51      348.07     34.30 o 
  -3   9  10       86.52       50.58     27.76 o 
  -2   9  10        0.68        9.01     29.10 o 
  -1   9  10     2971.45     3049.01     57.67 o 
   0   9  10        1.60       35.76     22.65 o 
   1   9  10     2834.27     2745.82     61.02 o 
   2   9  10        0.04      -29.55     29.55 o 
   3   9  10       40.27      -31.75     31.75 o 
   4   9  10       17.31      -35.22     35.22 o 
   5   9  10        0.12      -44.68     44.68 o 
   6   9  10       25.92      -47.88     59.97 o 
   7   9  10      126.02       60.67     92.98 o 
  -9  10  10        6.23      -63.29     63.29 o 
  -8  10  10       70.26       69.64     47.37 o 
  -7  10  10        0.16       12.93     43.38 o 
  -6  10  10        1.84       -9.26     40.43 o 
  -5  10  10       73.83       41.32     48.42 o 
  -4  10  10       90.41        3.53     29.90 o 
  -3  10  10     1138.95     1026.52     43.65 o 
  -2  10  10      812.16      865.88     42.26 o 
  -1  10  10        1.50       76.32     26.50 o 
   0  10  10      389.95      435.32     32.13 o 
   1  10  10        0.56      -39.14     39.14 o 
   2  10  10      214.83      240.29     54.97 o 
   3  10  10      592.53      580.64     42.90 o 
   4  10  10      187.67      204.22     40.11 o 
   5  10  10        9.71       -2.30     48.24 o 
   6  10  10      154.65      235.74     57.15 o 
   7  10  10       67.14       47.20     57.36 o 
  -8  11  10       14.71      240.53     57.30 o 
  -7  11  10       25.10      -24.19     52.15 o 
  -6  11  10      505.13      561.74     54.05 o 
  -5  11  10       23.30       -7.58     32.97 o 
  -4  11  10      350.29      342.16     50.84 o 
  -3  11  10      168.04      116.03     32.76 o 
  -2  11  10        9.28      -13.74     25.38 o 
  -1  11  10     1817.45     1923.73     64.52 o 
   0  11  10      297.05      325.63     37.69 o 
   1  11  10       40.08      -19.34     35.66 o 
   2  11  10        1.42      -36.48     36.48 o 
   3  11  10       13.04      -30.96     33.05 o 
   4  11  10       60.66        3.91     35.02 o 
   5  11  10       15.14        9.07     48.35 o 
   6  11  10      216.10      281.46     59.26 o 
  -8  12  10        4.52      -51.25     52.99 o 
  -7  12  10      194.68      113.75     48.40 o 
  -6  12  10       61.71      117.74     56.27 o 
  -5  12  10       28.23       38.17     31.81 o 
  -4  12  10       91.94       26.33     26.89 o 
  -3  12  10      251.30      254.11     31.99 o 
  -2  12  10       10.25       19.35     27.69 o 
  -1  12  10     3251.07     3369.83     77.71 o 
   0  12  10      110.96      126.71     43.34 o 
   1  12  10      110.03       93.12     29.87 o 
   2  12  10     1281.17     1289.16     61.11 o 
   3  12  10      187.32      179.19     61.15 o 
   4  12  10      227.39      237.68     40.41 o 
   5  12  10      178.71      106.69     52.01 o 
   6  12  10       91.16      119.94     71.14 o 
  -8  13  10       23.78      -49.75     55.95 o 
  -7  13  10       67.91      138.50     51.24 o 
  -6  13  10     1135.66     1422.56     86.54 o 
  -5  13  10      164.69      117.17     29.34 o 
  -4  13  10     1387.01     1341.91     44.94 o 
  -3  13  10     2048.17     2083.30     53.38 o 
  -2  13  10      760.51      833.08     41.19 o 
  -1  13  10       14.33       14.37     39.98 o 
   0  13  10        3.87      -28.41     57.85 o 
   1  13  10       65.62       36.58     39.99 o 
   2  13  10        2.10      -17.02     38.04 o 
   3  13  10       32.54       69.38     53.49 o 
   4  13  10       52.04       42.44     48.47 o 
   5  13  10        0.85       15.93     51.60 o 
   6  13  10       98.37       39.44     54.63 o 
  -7  14  10      260.87      286.68     54.23 o 
  -6  14  10      270.21      235.29     62.14 o 
  -5  14  10        0.17      -28.36     28.36 o 
  -4  14  10        0.14      -26.59     26.59 o 
  -3  14  10      899.64     1011.38     43.01 o 
  -2  14  10       52.70       61.48     30.48 o 
  -1  14  10        0.03      -37.08     37.08 o 
   0  14  10      554.06      672.47     44.74 o 
   1  14  10     2803.58     2710.88     96.97 o 
   2  14  10        0.32        5.60     43.10 o 
   3  14  10        8.41      -40.80     40.80 o 
   4  14  10        0.76      -39.09     48.31 o 
   5  14  10      537.57      511.85     65.27 o 
   6  14  10        0.09       38.39     55.24 o 
  -7  15  10        5.13      -44.24     48.52 o 
  -6  15  10        7.06      143.05     74.49 o 
  -5  15  10      404.70      487.38     37.14 o 
  -4  15  10      785.80      792.49     54.75 o 
  -3  15  10      260.64      335.95     34.40 o 
  -2  15  10      883.40      889.93     43.40 o 
  -1  15  10       22.37       -5.86     37.20 o 
   0  15  10       45.30       23.62     41.85 o 
   1  15  10      202.50      255.75     43.02 o 
   2  15  10       68.24      152.42     46.41 o 
   3  15  10      110.24       20.76     42.69 o 
   4  15  10      242.87      199.60     79.09 o 
   5  15  10       48.35        8.81     53.14 o 
  -7  16  10        0.01       68.00     52.66 o 
  -6  16  10      232.24      463.36     84.33 o 
  -5  16  10       64.25       14.12     45.12 o 
  -4  16  10      217.04      241.14     34.78 o 
  -3  16  10       13.25      -29.74     29.74 o 
  -2  16  10     2482.89     2530.99     63.01 o 
  -1  16  10       29.00      101.26     35.12 o 
   0  16  10      407.98      393.13     42.06 o 
   1  16  10      292.85      205.67     42.94 o 
   2  16  10      718.50      704.90     65.26 o 
   3  16  10        1.75      -12.47     43.29 o 
   4  16  10       57.84        9.37     50.91 o 
   5  16  10       77.47       20.72     55.11 o 
  -6  17  10      116.83       59.19     77.08 o 
  -5  17  10     1278.72     1476.03     78.22 o 
  -4  17  10        0.11      -31.42     31.42 o 
  -3  17  10      168.82      163.66     34.44 o 
  -2  17  10      107.23      114.39     33.59 o 
  -1  17  10     1144.69     1144.81     51.17 o 
   0  17  10      357.29      428.10     49.10 o 
   1  17  10      660.34      669.73     49.55 o 
   2  17  10       13.91       47.25     42.27 o 
   3  17  10      365.42      334.03     52.62 o 
   4  17  10      111.19       64.85     54.52 o 
  -6  18  10       34.03       87.05     61.20 o 
  -5  18  10       22.74      -45.50     45.50 o 
  -4  18  10       12.64      -27.59     36.53 o 
  -3  18  10        0.41      -27.84     31.28 o 
  -2  18  10       92.92      113.02     35.15 o 
  -1  18  10      255.28      200.82     42.89 o 
   0  18  10      542.14      657.57     48.46 o 
   1  18  10      981.95     1016.74     56.75 o 
   2  18  10       13.64       -7.92     39.10 o 
   3  18  10      273.07      249.03     51.98 o 
   4  18  10      267.96      210.60     53.47 o 
  -5  19  10        6.09       12.82     55.73 o 
  -4  19  10       93.27      131.75     62.00 o 
  -3  19  10      169.15      158.65     37.79 o 
  -2  19  10        0.81      -31.83     31.83 o 
  -1  19  10      375.89      374.90     40.64 o 
   0  19  10      274.80      235.82     41.91 o 
   1  19  10      937.74     1009.94     58.07 o 
   2  19  10       42.93      -28.49     39.62 o 
   3  19  10       61.37       67.53     49.02 o 
  -4  20  10        5.79       41.98     46.91 o 
  -3  20  10      359.95      430.70     76.38 o 
  -2  20  10      115.99      100.27     38.83 o 
  -1  20  10      271.84      309.80     40.73 o 
   0  20  10       16.55      -30.04     36.81 o 
   1  20  10      365.64      406.33     47.54 o 
   2  20  10        0.43      -39.87     39.87 o 
  -3  21  10        9.90        2.06     42.93 o 
  -2  21  10        9.74       60.93     38.71 o 
  -1  21  10       28.06       31.39     42.65 o 
   0  21  10       12.35      -34.01     37.64 o 
   1  21  10        0.88      -30.97     39.28 o 
  -9   0  11        1.05      -23.87     77.61 o 
  -7   0  11       88.64       75.12     41.50 o 
  -5   0  11       61.92       63.72     40.62 o 
  -3   0  11     6947.53     6719.79    207.43 o 
  -1   0  11      810.51      768.15     92.20 o 
   1   0  11     3610.11     3244.40     95.22 o 
   3   0  11     1276.76     1386.76     85.23 o 
   5   0  11       10.43      -48.27     60.08 o 
   7   0  11      107.41      -11.60     86.66 o 
  -9   1  11       16.66       57.90     46.48 o 
  -8   1  11      259.80      274.09     43.86 o 
  -7   1  11       67.29      166.64     47.12 o 
  -6   1  11      469.38      447.87     53.17 o 
  -5   1  11      341.80      276.50     23.13 o 
  -4   1  11       10.79      -23.26     23.26 o 
  -3   1  11       41.83       -1.59     23.78 o 
  -2   1  11      459.33      464.03     29.67 o 
  -1   1  11      193.98      168.12     22.67 o 
   0   1  11      306.30      374.96     24.23 o 
   1   1  11     2045.67     1873.83     55.94 o 
   2   1  11      105.01      194.32     27.74 o 
   3   1  11      625.77      820.63     51.73 o 
   4   1  11      201.70      220.37     32.77 o 
   5   1  11       66.07       70.99     29.31 o 
   6   1  11       79.74      -60.05     60.05 o 
   7   1  11       55.43      -51.90     65.98 o 
  -9   2  11       40.33       77.20     45.98 o 
  -8   2  11       25.01       46.29     39.97 o 
  -7   2  11       39.68      -15.43     42.04 o 
  -6   2  11       10.59       17.13     39.24 o 
  -5   2  11      828.63      785.79     37.77 o 
  -4   2  11      284.66      301.77     26.93 o 
  -3   2  11       21.94      -20.51     20.51 o 
  -2   2  11      290.71      364.84     37.72 o 
  -1   2  11      137.30      106.51     22.23 o 
   0   2  11       61.17       -0.17     17.80 o 
   1   2  11      895.18      970.45     34.24 o 
   2   2  11      261.37      331.97     33.66 o 
   3   2  11        1.00      -10.38     26.02 o 
   4   2  11      321.48      348.31     33.37 o 
   5   2  11      162.62      144.44     45.84 o 
   6   2  11      700.88      655.26     70.74 o 
   7   2  11       40.30      -56.99     63.60 o 
  -9   3  11      146.12      188.19     46.92 o 
  -8   3  11       30.93       -7.79     39.68 o 
  -7   3  11       67.89       62.44     37.47 o 
  -6   3  11       62.09       33.63     28.79 o 
  -5   3  11       10.01       -9.21     30.14 o 
  -4   3  11      418.61      444.36     40.40 o 
  -3   3  11       73.66       41.59     22.60 o 
  -2   3  11     4118.56     3687.95     65.84 o 
  -1   3  11       15.03        6.12     25.84 o 
   0   3  11       27.41        6.67     17.60 o 
   1   3  11     2286.41     2316.16     53.25 o 
   2   3  11     1039.22     1132.86     55.46 o 
   3   3  11      409.07      455.78     32.07 o 
   4   3  11       66.80       23.58     37.98 o 
   5   3  11        3.69      -25.31     34.11 o 
   6   3  11       15.34      -52.14     81.26 o 
   7   3  11      426.65      416.42     68.56 o 
  -9   4  11        0.28      -12.86     60.82 o 
  -8   4  11      156.90      197.50     55.19 o 
  -7   4  11        0.91      -30.36     36.35 o 
  -6   4  11        0.37      -23.26     37.66 o 
  -5   4  11      240.18      250.13     33.09 o 
  -4   4  11       76.44       21.57     27.78 o 
  -3   4  11     1155.32     1276.60     44.41 o 
  -2   4  11        4.70      -31.85     31.85 o 
  -1   4  11        4.11       37.25     26.61 o 
   0   4  11      391.97      396.55     28.87 o 
   1   4  11       12.66       35.36     22.11 o 
   2   4  11      768.71      844.27     50.87 o 
   3   4  11      577.60      539.50     91.06 o 
   4   4  11     1632.44     1811.99     70.25 o 
   5   4  11       70.19       47.81     37.90 o 
   6   4  11      124.27       75.85     88.30 o 
   7   4  11       52.33        8.54     69.27 o 
  -9   5  11       25.58      -21.91     65.60 o 
  -8   5  11        8.97      -15.05     51.87 o 
  -7   5  11      321.68      395.88     39.66 o 
  -6   5  11       31.84       64.64     36.01 o 
  -5   5  11     1529.84     1649.89     54.97 o 
  -4   5  11     1469.73     1489.39     51.42 o 
  -3   5  11     1075.85      973.87     36.15 o 
  -2   5  11      353.51      378.86     28.72 o 
  -1   5  11      225.36      223.86     32.43 o 
   0   5  11      747.82      884.89     36.04 o 
   1   5  11      246.28      333.19     26.26 o 
   2   5  11      285.74      307.71     35.91 o 
   3   5  11      295.92      356.23     39.67 o 
   4   5  11       11.34       26.38     34.86 o 
   5   5  11       23.18        8.37     64.11 o 
   6   5  11        1.84      -18.42     96.76 o 
   7   5  11       96.41      -69.66     69.66 o 
  -9   6  11       10.53       19.51     89.75 o 
  -8   6  11       12.00       -0.62     48.45 o 
  -7   6  11      108.35      131.83     38.46 o 
  -6   6  11        0.72       52.17     35.45 o 
  -5   6  11      245.02      232.27     45.11 o 
  -4   6  11     1202.83     1227.00     65.11 o 
  -3   6  11      107.66       60.01     25.54 o 
  -2   6  11      986.80     1081.92     58.27 o 
  -1   6  11      505.36      577.17     38.22 o 
   0   6  11     1038.33     1004.16     39.04 o 
   1   6  11      188.57      201.33     25.93 o 
   2   6  11      701.81      745.42     45.29 o 
   3   6  11     1085.05     1290.32     55.67 o 
   4   6  11      499.83      488.99     42.81 o 
   5   6  11     1289.53     1141.11    195.33 o 
   6   6  11       41.32       26.06     63.28 o 
   7   6  11      128.42       94.00     90.13 o 
  -9   7  11        0.02       11.35     65.00 o 
  -8   7  11       67.19       91.67    125.62 o 
  -7   7  11      225.36      263.90     44.31 o 
  -6   7  11      138.38      133.78     38.37 o 
  -5   7  11      655.05      730.96     56.67 o 
  -4   7  11      149.52      136.47     35.80 o 
  -3   7  11      518.87      463.78     32.68 o 
  -2   7  11      696.28      762.77     37.58 o 
  -1   7  11     2265.94     2127.58     46.36 o 
   0   7  11     1065.82     1090.24     43.46 o 
   1   7  11      282.65      320.83     24.34 o 
   2   7  11     1366.58     1324.72     78.48 o 
   3   7  11      822.59      995.80     51.98 o 
   4   7  11      105.01       62.12     36.49 o 
   5   7  11        3.25      -64.88     64.88 o 
   6   7  11      221.45      233.46     56.82 o 
   7   7  11       28.59      -62.18     72.21 o 
  -9   8  11       12.37       65.74     68.18 o 
  -8   8  11        3.03       33.62     52.01 o 
  -7   8  11       81.47       29.27     42.21 o 
  -6   8  11      326.87      446.04     75.11 o 
  -5   8  11     1246.81     1350.99     63.57 o 
  -4   8  11      581.87      598.58     40.09 o 
  -3   8  11       40.08       31.70     27.62 o 
  -2   8  11      743.27      747.24     61.81 o 
  -1   8  11      223.54      209.60     23.12 o 
   0   8  11     2289.88     2168.78     45.63 o 
   1   8  11     2345.97     2132.89     49.51 o 
   2   8  11       29.33      -16.32     31.41 o 
   3   8  11      957.09     1102.45     84.56 o 
   4   8  11       42.44       60.58     32.33 o 
   5   8  11      715.65      699.52     72.59 o 
   6   8  11       69.04       -6.12     68.42 o 
   7   8  11       12.05      -49.47     54.14 o 
  -9   9  11       11.85       17.29     92.47 o 
  -8   9  11      297.57      419.19     62.65 o 
  -7   9  11      101.13      127.35     45.45 o 
  -6   9  11      355.53      488.90     58.28 o 
  -5   9  11        0.70      -40.52     40.52 o 
  -4   9  11     1667.89     1600.72     49.09 o 
  -3   9  11      586.82      724.82     81.75 o 
  -2   9  11      755.79      854.41     45.91 o 
  -1   9  11       16.62       49.29     20.95 o 
   0   9  11     1658.11     1624.92     47.34 o 
   1   9  11      798.09      875.98     38.28 o 
   2   9  11      383.01      450.53     39.90 o 
   3   9  11      561.28      645.32     43.34 o 
   4   9  11      146.81      111.45     33.60 o 
   5   9  11       31.29       57.97     50.83 o 
   6   9  11       18.53       -8.45     50.87 o 
   7   9  11        0.06      -39.11     53.50 o 
  -8  10  11       54.40      -35.37     45.95 o 
  -7  10  11       74.06        0.41     44.28 o 
  -6  10  11      284.54      224.48     47.85 o 
  -5  10  11      124.95      218.38     51.22 o 
  -4  10  11      229.78      211.95     33.78 o 
  -3  10  11     3499.96     3283.84     73.06 o 
  -2  10  11      340.02      394.66     30.56 o 
  -1  10  11     2868.80     2864.07     57.92 o 
   0  10  11       99.18      158.07     29.01 o 
   1  10  11     1333.26     1354.87     67.57 o 
   2  10  11      374.56      394.31     39.14 o 
   3  10  11     1930.37     1770.52     58.47 o 
   4  10  11      230.57      218.05     38.59 o 
   5  10  11        0.61      -21.32     48.86 o 
   6  10  11       16.95      -30.75     51.61 o 
  -8  11  11      234.73      164.25     49.01 o 
  -7  11  11       46.29       13.45     86.29 o 
  -6  11  11      327.90      417.62     51.82 o 
  -5  11  11      519.36      412.12     55.36 o 
  -4  11  11      133.80      116.45     32.72 o 
  -3  11  11      724.97      749.61     43.67 o 
  -2  11  11       77.82      117.27     28.84 o 
  -1  11  11     2019.38     2017.22     59.35 o 
   0  11  11      160.76      105.67     35.26 o 
   1  11  11      393.55      394.26     41.37 o 
   2  11  11      882.46      980.29     56.32 o 
   3  11  11      743.55      739.15     45.99 o 
   4  11  11       63.73       14.68     35.32 o 
   5  11  11        1.06      -65.20     65.20 o 
   6  11  11        6.85      -35.88     50.48 o 
  -8  12  11      246.76      304.50     62.91 o 
  -7  12  11       24.91      -18.02     46.05 o 
  -6  12  11      131.08      154.44     58.27 o 
  -5  12  11      679.47      670.20     40.35 o 
  -4  12  11      140.84       87.21     32.57 o 
  -3  12  11      182.00      176.01     40.72 o 
  -2  12  11     1108.03     1181.06     57.31 o 
  -1  12  11      145.23      139.65     32.81 o 
   0  12  11        1.72      -30.48     30.48 o 
   1  12  11      609.24      527.98     47.58 o 
   2  12  11        1.60      -22.82     37.20 o 
   3  12  11      833.78      848.75     48.65 o 
   4  12  11      143.47       48.35     44.08 o 
   5  12  11        5.61      -48.72     48.72 o 
   6  12  11      113.89       80.82     56.05 o 
  -8  13  11        3.67       38.09     59.58 o 
  -7  13  11        8.87      -36.32     47.07 o 
  -6  13  11        6.79       -6.64     55.99 o 
  -5  13  11       16.25       21.67     31.19 o 
  -4  13  11      926.20      851.42     43.94 o 
  -3  13  11       43.72       -6.38     27.36 o 
  -2  13  11      133.63       93.42     42.00 o 
  -1  13  11      237.24      164.78     34.27 o 
   0  13  11      983.34     1009.37     48.84 o 
   1  13  11     2149.37     1972.47     69.18 o 
   2  13  11      512.08      534.32     49.96 o 
   3  13  11        2.74      -35.44     35.44 o 
   4  13  11       40.71       -6.89     43.46 o 
   5  13  11        0.27       -1.97     51.63 o 
   6  13  11       24.16      -54.30     54.30 o 
  -7  14  11       22.18        0.40     49.43 o 
  -6  14  11       34.62       40.76     58.57 o 
  -5  14  11        7.83      -37.83     37.83 o 
  -4  14  11      141.98      137.82     35.98 o 
  -3  14  11       88.79      114.76     30.57 o 
  -2  14  11      537.34      508.10     43.28 o 
  -1  14  11      496.42      494.79     40.38 o 
   0  14  11      773.63      869.96     48.06 o 
   1  14  11        0.21      -36.63     36.63 o 
   2  14  11      164.31      127.88     42.64 o 
   3  14  11      150.91      109.25     48.70 o 
   4  14  11      471.88      468.34     54.63 o 
   5  14  11      148.94      102.71     54.56 o 
  -7  15  11       48.16      135.82     53.98 o 
  -6  15  11       90.64       76.71     77.40 o 
  -5  15  11       17.86      -37.34     41.05 o 
  -4  15  11       14.90      -21.69     29.14 o 
  -3  15  11      647.11      606.62     39.25 o 
  -2  15  11      125.18       64.15     31.58 o 
  -1  15  11     1984.58     1702.75     57.68 o 
   0  15  11      125.25      140.78     36.71 o 
   1  15  11      131.03      131.97     41.12 o 
   2  15  11     1141.82     1240.58     72.30 o 
   3  15  11       76.25       16.15     43.92 o 
   4  15  11        6.42      -32.09     46.13 o 
   5  15  11        1.54      -52.61     52.61 o 
  -6  16  11      122.26      112.04     60.47 o 
  -5  16  11      122.74      165.32     50.25 o 
  -4  16  11      185.75      104.09     37.95 o 
  -3  16  11      170.18      146.34     33.13 o 
  -2  16  11      104.84      152.52     34.08 o 
  -1  16  11      229.64      195.80     36.79 o 
   0  16  11       10.31      -33.48     33.48 o 
   1  16  11        4.03      -27.26     34.71 o 
   2  16  11      193.39      144.45     46.42 o 
   3  16  11        4.92      -43.30     43.30 o 
   4  16  11       98.68      -18.80     60.88 o 
  -6  17  11        5.41      -57.50     57.50 o 
  -5  17  11        4.18       34.28     46.88 o 
  -4  17  11       39.69      -28.10     35.67 o 
  -3  17  11      107.90      105.00     33.97 o 
  -2  17  11       16.22      -13.39     31.96 o 
  -1  17  11      191.36      173.32     46.33 o 
   0  17  11       29.38       17.77     35.58 o 
   1  17  11       28.81       17.22     39.89 o 
   2  17  11      109.23       21.10     43.74 o 
   3  17  11        1.18      -44.10     44.10 o 
   4  17  11        6.01       34.98     47.72 o 
  -5  18  11       52.04       25.12     48.56 o 
  -4  18  11      453.92      517.45     63.01 o 
  -3  18  11       71.49       29.19     38.19 o 
  -2  18  11        8.93       -9.95     32.91 o 
  -1  18  11        3.05       -8.15     42.59 o 
   0  18  11      468.55      453.62     48.65 o 
   1  18  11        2.04      -19.50     38.72 o 
   2  18  11        0.58      -42.07     42.07 o 
   3  18  11        8.86      -32.42     59.11 o 
  -5  19  11        0.75      -47.89     47.89 o 
  -4  19  11        0.12      -33.38     40.17 o 
  -3  19  11      510.00      415.78     47.66 o 
  -2  19  11       94.64       33.11     35.62 o 
  -1  19  11       22.82      -39.01     42.38 o 
   0  19  11      102.98      103.12     39.97 o 
   1  19  11       29.89       59.01     40.90 o 
   2  19  11      125.60      100.44     43.27 o 
  -4  20  11        3.27      -25.82     53.46 o 
  -3  20  11      124.96       93.58     44.05 o 
  -2  20  11       42.24       40.04     43.95 o 
  -1  20  11       33.11      -23.07     42.51 o 
   0  20  11       88.81       65.55     40.34 o 
   1  20  11      213.85      163.79     46.01 o 
   2  20  11       12.70      -39.87     39.87 o 
  -2  21  11       19.29       39.87     46.89 o 
  -1  21  11      717.88      794.52     70.15 o 
   0  21  11        0.25      -37.25     37.25 o 
  -8   0  12       15.91      -49.95     51.16 o 
  -6   0  12      109.89       95.67     39.90 o 
  -4   0  12     1105.78     1138.70    107.18 o 
  -2   0  12      325.76      270.79     53.27 o 
   0   0  12      171.20      145.09     37.40 o 
   2   0  12     1071.41     1279.34     61.86 o 
   4   0  12      337.28      311.25     75.02 o 
   6   0  12     1125.02     1158.48    174.96 o 
  -9   1  12       17.52       61.68     43.21 o 
  -8   1  12       21.04       12.50     38.09 o 
  -7   1  12      309.32      376.67     41.23 o 
  -6   1  12      629.74      646.92     38.42 o 
  -5   1  12      110.05       73.40     25.01 o 
  -4   1  12      298.67      295.37     30.26 o 
  -3   1  12      215.77      237.15     31.01 o 
  -2   1  12      747.58      735.16     48.46 o 
  -1   1  12     1293.86     1309.87     39.24 o 
   0   1  12      245.40      308.74     28.48 o 
   1   1  12     2049.84     1784.29     49.80 o 
   2   1  12        0.14       38.04     25.84 o 
   3   1  12     1079.81     1168.08     45.34 o 
   4   1  12       54.25       65.14     29.95 o 
   5   1  12     1192.31     1227.63     48.01 o 
   6   1  12       67.47       37.25     55.66 o 
   7   1  12       76.90      -61.48     61.48 o 
  -9   2  12      274.17      291.47     48.15 o 
  -8   2  12      173.86      187.11     42.93 o 
  -7   2  12       10.73       11.88     41.74 o 
  -6   2  12      304.41      297.46     39.12 o 
  -5   2  12       77.42       68.71     27.45 o 
  -4   2  12      362.15      384.12     29.35 o 
  -3   2  12       53.31      -39.75     39.75 o 
  -2   2  12      301.39      379.31     39.78 o 
  -1   2  12     2615.10     2493.36     54.38 o 
   0   2  12       40.31       88.99     22.23 o 
   1   2  12      980.49     1081.70     45.60 o 
   2   2  12      539.32      642.94     50.89 o 
   3   2  12      860.84     1025.95     47.01 o 
   4   2  12       95.33      104.37     34.42 o 
   5   2  12     1098.48     1108.49     44.54 o 
   6   2  12      938.68     1142.32     85.96 o 
   7   2  12       14.38      -60.86     60.86 o 
  -9   3  12        0.06       91.06     46.02 o 
  -8   3  12       30.82      -10.16     40.29 o 
  -7   3  12      260.01      269.24     55.18 o 
  -6   3  12       88.78       84.16     36.73 o 
  -5   3  12     1083.75     1093.32     51.75 o 
  -4   3  12     1349.61     1434.63     53.08 o 
  -3   3  12      939.05     1018.11     38.77 o 
  -2   3  12        8.05        5.69     23.69 o 
  -1   3  12       11.40       -3.91     27.36 o 
   0   3  12     3264.53     3218.92     75.71 o 
   1   3  12     1315.14     1231.41     46.19 o 
   2   3  12      346.00      383.98     43.96 o 
   3   3  12       66.83       44.12     37.83 o 
   4   3  12      519.76      691.24     54.24 o 
   5   3  12      669.33      681.37     48.94 o 
   6   3  12       24.62      -57.86     57.86 o 
   7   3  12       15.81      -60.33     60.33 o 
  -9   4  12      129.35      156.90     51.77 o 
  -8   4  12       22.38       64.94     41.49 o 
  -7   4  12      470.11      565.01     47.37 o 
  -6   4  12      287.98      303.85     41.90 o 
  -5   4  12      924.54      906.68     46.54 o 
  -4   4  12       48.04       34.57     27.51 o 
  -3   4  12     1699.41     1548.43     43.04 o 
  -2   4  12     1124.05     1178.76     58.24 o 
  -1   4  12      163.66      117.43     30.83 o 
   0   4  12      682.76      796.89     34.71 o 
   1   4  12       12.98       23.95     23.86 o 
   2   4  12        6.92      -26.66     28.69 o 
   3   4  12     1195.44     1319.66     89.64 o 
   4   4  12     1157.01     1144.46     81.74 o 
   5   4  12     1145.22     1372.65    126.94 o 
   6   4  12       37.47      -69.08     69.08 o 
   7   4  12       21.10      -46.33     72.07 o 
  -9   5  12      103.90      106.07     64.37 o 
  -8   5  12       22.72      -20.36     45.04 o 
  -7   5  12      172.02      250.79     35.63 o 
  -6   5  12      283.02      233.18     44.36 o 
  -5   5  12      169.73      204.98     36.11 o 
  -4   5  12      808.77      918.61     52.66 o 
  -3   5  12     1982.48     1985.05     47.87 o 
  -2   5  12      364.39      299.30     34.40 o 
  -1   5  12      229.31      186.71     34.80 o 
   0   5  12     2906.22     2878.12     71.06 o 
   1   5  12      234.44      295.66     28.39 o 
   2   5  12       56.38       18.29     39.57 o 
   3   5  12      701.39      708.23     92.90 o 
   4   5  12      178.77      255.15     44.22 o 
   5   5  12       28.75      -52.79     52.79 o 
   6   5  12      351.57      410.28    107.44 o 
   7   5  12       10.50      -56.22     56.22 o 
  -9   6  12        0.27      -12.68     48.28 o 
  -8   6  12        9.77       65.45     49.89 o 
  -7   6  12      348.90      376.95     44.17 o 
  -6   6  12        6.18       28.08     35.36 o 
  -5   6  12      103.60       -3.57     86.66 o 
  -4   6  12       96.04      126.24     43.80 o 
  -3   6  12      922.76      892.22     50.31 o 
  -2   6  12      162.02      188.15     28.59 o 
  -1   6  12        9.89       31.62     28.12 o 
   0   6  12      459.86      456.65     29.18 o 
   1   6  12      244.21      183.99     25.14 o 
   2   6  12     4064.76     4126.78    150.24 o 
   3   6  12     1305.25     1380.23     57.44 o 
   4   6  12        7.05      -33.39     33.39 o 
   5   6  12       20.11      -25.36     44.73 o 
   6   6  12      130.61      133.19     67.59 o 
   7   6  12       47.12      -71.03     71.03 o 
  -9   7  12       52.48      140.28     69.75 o 
  -8   7  12        0.22      -11.67     49.66 o 
  -7   7  12       23.33        4.46     37.04 o 
  -6   7  12      572.09      538.64     45.17 o 
  -5   7  12     1285.88     1407.67     85.17 o 
  -4   7  12       16.64       52.00     39.78 o 
  -3   7  12     1460.66     1446.58     53.90 o 
  -2   7  12      635.60      710.42     70.21 o 
  -1   7  12     1978.41     1823.23     58.12 o 
   0   7  12        2.77      -12.41     18.10 o 
   1   7  12       22.33       27.88     22.91 o 
   2   7  12      283.62      397.91     42.04 o 
   3   7  12      901.76      923.67     65.80 o 
   4   7  12       44.31       31.84     34.80 o 
   5   7  12      190.69      132.01     59.62 o 
   6   7  12       25.68       -4.12     44.20 o 
   7   7  12        0.31        7.32     66.87 o 
  -9   8  12       19.83        9.26     65.11 o 
  -8   8  12      175.55      283.00     59.12 o 
  -7   8  12       61.94       35.05     41.56 o 
  -6   8  12      343.63      425.70     44.04 o 
  -5   8  12     1419.95     1412.28     61.44 o 
  -4   8  12      494.23      503.12     45.05 o 
  -3   8  12      549.11      617.68     37.98 o 
  -2   8  12       37.90       77.54     29.55 o 
  -1   8  12      445.33      451.81     37.08 o 
   0   8  12        0.60      -10.62     26.12 o 
   1   8  12     4654.69     4886.24     85.08 o 
   2   8  12      117.42      122.69     34.89 o 
   3   8  12      316.18      249.51     41.83 o 
   4   8  12      181.31       92.95     38.42 o 
   5   8  12        0.13      -43.90     43.90 o 
   6   8  12        0.02      -45.13     45.13 o 
  -8   9  12       84.89       47.42     55.08 o 
  -7   9  12      172.77      224.38     47.31 o 
  -6   9  12        3.48       58.92     41.08 o 
  -5   9  12        1.37      -39.17     39.17 o 
  -4   9  12        5.89       21.10     37.76 o 
  -3   9  12      162.57      140.73     33.33 o 
  -2   9  12      628.81      664.69     41.31 o 
  -1   9  12      357.63      388.51     25.85 o 
   0   9  12      491.13      380.96     38.34 o 
   1   9  12     6800.96     6511.51    106.16 o 
   2   9  12      462.02      500.87     42.25 o 
   3   9  12       54.28       88.29     33.87 o 
   4   9  12     1436.68     1578.27     81.06 o 
   5   9  12      294.20      349.08     55.67 o 
   6   9  12        3.59      -49.26     49.26 o 
  -8  10  12       33.61       84.26     56.96 o 
  -7  10  12      133.14      166.19     54.46 o 
  -6  10  12      157.69      241.08     57.04 o 
  -5  10  12      112.18       30.75     47.86 o 
  -4  10  12        0.20      -29.19     29.19 o 
  -3  10  12     1628.18     1578.84     58.30 o 
  -2  10  12      478.70      550.80     48.13 o 
  -1  10  12       14.92       26.07     23.23 o 
   0  10  12      602.53      726.15     46.13 o 
   1  10  12     1362.29     1361.44     70.75 o 
   2  10  12      195.78      216.75     37.90 o 
   3  10  12        3.66        7.52     33.39 o 
   4  10  12        6.01       16.46     33.76 o 
   5  10  12      279.43      255.60     52.13 o 
   6  10  12       20.36      -23.76     51.93 o 
  -8  11  12        2.56      -49.86     54.84 o 
  -7  11  12       58.30       80.89     47.59 o 
  -6  11  12     1579.89     1811.87     92.10 o 
  -5  11  12      968.67     1134.91     63.83 o 
  -4  11  12       34.54       48.53     33.93 o 
  -3  11  12       48.78       47.51     39.04 o 
  -2  11  12     1909.64     1794.91     63.17 o 
  -1  11  12     1935.75     1951.30     56.50 o 
   0  11  12      631.21      709.03     46.90 o 
   1  11  12       22.35       53.68     37.68 o 
   2  11  12      477.37      493.22     42.34 o 
   3  11  12       89.26       61.73     34.71 o 
   4  11  12      137.89      122.42     70.10 o 
   5  11  12       10.97        5.16     45.05 o 
   6  11  12      235.80      158.94     58.48 o 
  -8  12  12      165.56      205.70     64.54 o 
  -7  12  12       13.58        2.80     52.44 o 
  -6  12  12       19.46       29.58     58.51 o 
  -5  12  12       59.79       58.47     39.34 o 
  -4  12  12        0.53      -33.53     33.53 o 
  -3  12  12     1229.39     1281.61     57.32 o 
  -2  12  12      110.52       52.53     33.59 o 
  -1  12  12     1197.50     1273.01     49.96 o 
   0  12  12        0.84       21.83     35.88 o 
   1  12  12     3014.90     2857.44     80.43 o 
   2  12  12      560.97      667.67     82.78 o 
   3  12  12      625.77      688.64     47.85 o 
   4  12  12       59.88       58.30     50.01 o 
   5  12  12       82.20        8.24     46.54 o 
  -7  13  12       15.11       51.96     48.64 o 
  -6  13  12       70.73      -23.56     58.46 o 
  -5  13  12        5.87       14.49     39.14 o 
  -4  13  12     1411.24     1541.10     56.16 o 
  -3  13  12     3357.12     3199.81     92.30 o 
  -2  13  12       34.77      -28.10     31.01 o 
  -1  13  12      458.57      612.24     66.81 o 
   0  13  12     2780.94     2613.65     78.14 o 
   1  13  12      383.69      330.92     44.01 o 
   2  13  12      506.07      571.79     51.09 o 
   3  13  12      220.95      210.22     40.46 o 
   4  13  12       98.19       66.74     51.27 o 
   5  13  12       13.31      -20.13     46.38 o 
  -7  14  12      102.91        8.75     51.48 o 
  -6  14  12      193.03      240.52     53.66 o 
  -5  14  12      496.50      555.18     77.64 o 
  -4  14  12      924.83      964.97     50.47 o 
  -3  14  12      787.26      911.30     49.58 o 
  -2  14  12       46.08       47.76     31.30 o 
  -1  14  12        5.16      -30.34     30.34 o 
   0  14  12       82.18      100.59     34.83 o 
   1  14  12      249.79      293.81     64.16 o 
   2  14  12        2.84       27.61     41.02 o 
   3  14  12      149.66      101.07     41.28 o 
   4  14  12       12.63      -42.64     42.64 o 
   5  14  12       29.87       23.42     48.99 o 
  -7  15  12       72.81       51.81     51.84 o 
  -6  15  12       50.63       96.42     59.30 o 
  -5  15  12      750.02      752.40     55.47 o 
  -4  15  12      252.41      283.46     40.48 o 
  -3  15  12      512.15      519.06     37.88 o 
  -2  15  12      260.68      216.81     35.90 o 
  -1  15  12      787.31      807.58     47.48 o 
   0  15  12       53.60       68.05     34.96 o 
   1  15  12        0.06       23.22     39.59 o 
   2  15  12      316.61      261.74     47.82 o 
   3  15  12        8.63      -28.85     37.08 o 
   4  15  12      489.49      413.44     55.91 o 
  -6  16  12       36.70      115.61     61.93 o 
  -5  16  12      100.98      120.46     50.29 o 
  -4  16  12       15.60       32.54     36.81 o 
  -3  16  12      203.94      217.59     40.77 o 
  -2  16  12     2155.96     2208.42     75.48 o 
  -1  16  12       90.71      116.08     37.12 o 
   0  16  12       20.44       -6.44     49.90 o 
   1  16  12      514.97      608.99     61.83 o 
   2  16  12     1523.53     1584.95     78.62 o 
   3  16  12        1.75      -21.27     44.38 o 
   4  16  12        8.98      -47.27     47.27 o 
  -6  17  12      156.96      283.61     68.29 o 
  -5  17  12      657.31      595.03     62.12 o 
  -4  17  12        9.50      -32.36     37.38 o 
  -3  17  12     1081.49     1191.41     58.26 o 
  -2  17  12       38.25       -4.29     41.13 o 
  -1  17  12      179.42      171.82     38.66 o 
   0  17  12      256.37      367.36     44.00 o 
   1  17  12       46.41       85.27     38.94 o 
   2  17  12      166.55      193.05     52.72 o 
   3  17  12        4.46      -44.71     44.71 o 
  -5  18  12       18.11       57.62     64.93 o 
  -4  18  12      304.85      240.51     51.11 o 
  -3  18  12      495.54      554.92     49.89 o 
  -2  18  12       54.09       12.26     45.55 o 
  -1  18  12      387.14      389.66     44.26 o 
   0  18  12       74.48       -3.52     38.51 o 
   1  18  12       52.24       33.53     40.30 o 
   2  18  12       68.77      -20.03     44.77 o 
   3  18  12      225.77      119.14     50.38 o 
  -4  19  12        6.33       62.32     51.01 o 
  -3  19  12       39.73       70.85     41.41 o 
  -2  19  12        2.16      -42.82     42.82 o 
  -1  19  12       42.02        2.15     42.81 o 
   0  19  12      570.72      671.42     53.45 o 
   1  19  12       68.66       38.46     41.65 o 
   2  19  12       18.58      -34.86     41.32 o 
  -3  20  12      123.72      146.06     45.10 o 
  -2  20  12      119.67       81.96     52.08 o 
  -1  20  12       28.62      -27.44     44.99 o 
   0  20  12       11.22      -37.97     37.97 o 
   1  20  12      290.31      252.02     49.37 o 
  -9   0  13        4.59        1.27     84.07 o 
  -7   0  13     1030.71     1029.46     62.04 o 
  -5   0  13      153.39       52.49     65.60 o 
  -3   0  13      301.12      353.17     73.73 o 
  -1   0  13        0.51       -2.60     29.23 o 
   1   0  13     2225.07     1949.79     76.98 o 
   3   0  13       28.81      -14.33     40.39 o 
   5   0  13       14.33      -62.68     62.68 o 
   7   0  13      300.18      203.73     99.01 o 
  -9   1  13       24.84       21.93     58.44 o 
  -8   1  13      581.26      707.21     64.10 o 
  -7   1  13       55.00       36.43     36.64 o 
  -6   1  13      283.86      334.59     37.96 o 
  -5   1  13       12.24      -16.35     32.18 o 
  -4   1  13      191.99      130.32     42.63 o 
  -3   1  13      321.96      350.27     35.71 o 
  -2   1  13      373.11      371.78     31.30 o 
  -1   1  13      747.24      735.01     33.54 o 
   0   1  13        0.64      -23.61     23.61 o 
   1   1  13       32.92        6.30     27.29 o 
   2   1  13       13.19       30.44     34.51 o 
   3   1  13        0.41       44.07     29.75 o 
   4   1  13      931.21      967.77     43.91 o 
   5   1  13        5.97      -18.94     29.77 o 
   6   1  13       84.04      -87.75     87.75 o 
   7   1  13       16.71      -62.61     62.61 o 
  -9   2  13        4.95       78.64     58.49 o 
  -8   2  13       24.06      -44.43     45.66 o 
  -7   2  13       76.24       -2.59     35.77 o 
  -6   2  13      116.56      184.94     36.19 o 
  -5   2  13      984.18      950.11     64.91 o 
  -4   2  13      170.69      224.46     41.15 o 
  -3   2  13        0.34      -22.66     22.66 o 
  -2   2  13     2618.79     2438.03     68.91 o 
  -1   2  13       40.06       -2.65     29.35 o 
   0   2  13      243.71      195.28     28.39 o 
   1   2  13       12.95       -3.70     38.73 o 
   2   2  13      438.37      461.42     36.27 o 
   3   2  13      626.77      650.89     39.02 o 
   4   2  13       43.49       49.74     29.59 o 
   5   2  13      169.77      163.72     47.00 o 
   6   2  13        0.93      -50.00     93.61 o 
   7   2  13       81.19      -64.16     64.16 o 
  -9   3  13      273.92      312.30     67.74 o 
  -8   3  13       72.68       91.85     41.78 o 
  -7   3  13       44.28       72.65     45.85 o 
  -6   3  13      172.61      196.75     37.45 o 
  -5   3  13      763.37      708.72     44.77 o 
  -4   3  13      291.64      232.49     30.29 o 
  -3   3  13       13.89      -18.97     24.77 o 
  -2   3  13        7.02      -24.65     24.65 o 
  -1   3  13      294.47      277.17     31.56 o 
   0   3  13      233.96      236.25     27.01 o 
   1   3  13      106.49       65.03     31.75 o 
   2   3  13      765.77      727.92     54.28 o 
   3   3  13       42.63       19.43     38.17 o 
   4   3  13      650.88      764.18     51.44 o 
   5   3  13      205.10      224.08     58.10 o 
   6   3  13       55.75        6.21     58.25 o 
   7   3  13      116.58       40.22     78.24 o 
  -9   4  13        0.00       25.09     44.65 o 
  -8   4  13        9.92       29.12     42.08 o 
  -7   4  13       46.59        3.24     38.90 o 
  -6   4  13      323.86      247.80     40.79 o 
  -5   4  13       17.02       -1.54     36.35 o 
  -4   4  13      111.39      111.34     29.58 o 
  -3   4  13      207.31      202.12     30.49 o 
  -2   4  13        0.39      -26.19     26.19 o 
  -1   4  13      527.97      541.38     40.57 o 
   0   4  13      636.51      724.56     35.25 o 
   1   4  13        3.09      -24.72     24.72 o 
   2   4  13       61.63        0.21     52.70 o 
   3   4  13      246.90      321.24     56.76 o 
   4   4  13      804.15      962.26     59.38 o 
   5   4  13       95.46       42.37     52.90 o 
   6   4  13       40.61        6.60     68.78 o 
   7   4  13        0.69      -72.16     72.16 o 
  -9   5  13       22.97      -44.98     44.98 o 
  -8   5  13       15.08      -40.21     40.21 o 
  -7   5  13      490.49      500.02     48.53 o 
  -6   5  13       27.40        7.57     35.24 o 
  -5   5  13      431.54      310.72     42.22 o 
  -4   5  13       33.59       33.51     33.43 o 
  -3   5  13     3273.17     3047.68     62.50 o 
  -2   5  13     1779.26     1656.62     51.75 o 
  -1   5  13     1327.22     1364.34     54.19 o 
   0   5  13       26.58       24.06     32.02 o 
   1   5  13       64.28        8.41     25.66 o 
   2   5  13       11.57      -28.37     40.08 o 
   3   5  13        1.41       -7.15     42.11 o 
   4   5  13       66.85        6.96     40.29 o 
   5   5  13      182.65      124.16     57.75 o 
   6   5  13       42.10      -20.91    115.93 o 
  -9   6  13       32.79       56.39    103.83 o 
  -8   6  13       15.67       37.79     41.79 o 
  -7   6  13      502.56      522.23     50.01 o 
  -6   6  13      250.73      306.96     46.38 o 
  -5   6  13      404.81      467.75     64.53 o 
  -4   6  13       37.88       17.25     44.03 o 
  -3   6  13      260.71      220.19     29.85 o 
  -2   6  13       59.15       70.73     26.96 o 
  -1   6  13      260.16      215.28     38.53 o 
   0   6  13      213.27      211.07     29.11 o 
   1   6  13      110.96        6.08     32.18 o 
   2   6  13       21.43       30.90     42.10 o 
   3   6  13       14.01      -40.35     40.35 o 
   4   6  13      153.82       94.62     42.76 o 
   5   6  13       36.14      -51.78     55.78 o 
   6   6  13        3.20     -114.60    114.60 o 
  -9   7  13        3.81        8.97     50.30 o 
  -8   7  13        3.03       13.25     73.78 o 
  -7   7  13       23.51      -46.05     46.05 o 
  -6   7  13        6.74      -41.01     41.01 o 
  -5   7  13      251.11      241.24     46.86 o 
  -4   7  13      716.14      719.54     82.65 o 
  -3   7  13      299.96      263.93     33.38 o 
  -2   7  13      171.30      159.51     31.29 o 
  -1   7  13     3663.71     3500.32     77.49 o 
   0   7  13      365.69      365.17     26.90 o 
   1   7  13     3592.50     3462.08     66.71 o 
   2   7  13      812.47      861.61     50.86 o 
   3   7  13       31.16       14.11     35.89 o 
   4   7  13      181.22      103.50     38.48 o 
   5   7  13      299.07      292.50     72.62 o 
   6   7  13      694.75      818.21    132.17 o 
  -8   8  13      124.18       25.28     72.77 o 
  -7   8  13        4.92       -6.74     41.16 o 
  -6   8  13        5.30      -43.29     43.29 o 
  -5   8  13      751.29      868.30     58.93 o 
  -4   8  13      138.44       67.20     39.64 o 
  -3   8  13      164.24      113.18     34.78 o 
  -2   8  13      485.48      440.63     37.30 o 
  -1   8  13     2377.32     2186.17     60.28 o 
   0   8  13      527.10      657.93     31.63 o 
   1   8  13       47.01       27.66     24.88 o 
   2   8  13        3.38      -21.61     32.93 o 
   3   8  13      868.59      963.93     60.25 o 
   4   8  13       46.30       19.94     34.35 o 
   5   8  13      170.79      108.04     49.87 o 
   6   8  13       58.73      115.61     49.86 o 
  -8   9  13      245.18      236.65     74.31 o 
  -7   9  13      313.67      311.46     48.34 o 
  -6   9  13      115.81      115.05     44.33 o 
  -5   9  13      105.88       95.76     45.05 o 
  -4   9  13     1643.41     1716.85     63.96 o 
  -3   9  13        7.32      -31.27     31.27 o 
  -2   9  13      118.24       56.91     33.57 o 
  -1   9  13       47.34       42.03     27.45 o 
   0   9  13     2821.54     2747.18     91.03 o 
   1   9  13      158.45      144.56     27.38 o 
   2   9  13       83.79       80.07     34.42 o 
   3   9  13       47.32       26.57     63.79 o 
   4   9  13      167.64       87.65     35.52 o 
   5   9  13      137.90       51.40     54.50 o 
   6   9  13       14.80      -15.53     47.20 o 
  -8  10  13       45.37      109.13     59.24 o 
  -7  10  13      175.19      148.70     47.44 o 
  -6  10  13      536.89      554.54     86.89 o 
  -5  10  13       37.58       30.33     47.19 o 
  -4  10  13      121.84       96.63     34.32 o 
  -3  10  13      287.23      259.43     40.82 o 
  -2  10  13      415.58      373.25     43.18 o 
  -1  10  13     1589.98     1547.35     43.70 o 
   0  10  13      501.59      570.30     48.03 o 
   1  10  13      923.70     1034.26     49.88 o 
   2  10  13     1416.39     1425.96     62.72 o 
   3  10  13      230.89      204.71     37.94 o 
   4  10  13       54.74       47.21     57.77 o 
   5  10  13      171.38      104.25     52.83 o 
   6  10  13       21.52      -46.66     46.66 o 
  -8  11  13       37.48       -2.15     57.57 o 
  -7  11  13       22.00       29.38     45.94 o 
  -6  11  13      116.39      118.90     59.10 o 
  -5  11  13     1013.13     1087.95     73.67 o 
  -4  11  13      413.03      469.46     61.76 o 
  -3  11  13      157.85      177.57     38.47 o 
  -2  11  13      638.24      645.70     48.37 o 
  -1  11  13     3670.05     3609.24     78.43 o 
   0  11  13       12.42       21.44     35.49 o 
   1  11  13     2285.34     2329.62     66.08 o 
   2  11  13      414.03      452.71     42.21 o 
   3  11  13      351.40      356.18     42.31 o 
   4  11  13       59.06       33.19     44.68 o 
   5  11  13        8.57      -53.63     66.59 o 
  -7  12  13       36.11       50.86     48.60 o 
  -6  12  13       41.48       -2.03     65.85 o 
  -5  12  13      186.43      173.51     42.18 o 
  -4  12  13       71.40       26.70     34.65 o 
  -3  12  13       20.34      -34.63     35.10 o 
  -2  12  13       49.00        2.54     37.86 o 
  -1  12  13       75.36       19.64     30.67 o 
   0  12  13      899.77      980.66     55.40 o 
   1  12  13       73.89      108.30     38.22 o 
   2  12  13      161.55      148.47     36.91 o 
   3  12  13      262.98      227.87     40.13 o 
   4  12  13      137.38       45.09     49.68 o 
   5  12  13       40.47      -45.36     45.36 o 
  -7  13  13       72.52       80.66     50.82 o 
  -6  13  13        6.76       29.64     48.69 o 
  -5  13  13       19.09      -38.34     38.34 o 
  -4  13  13      659.02      655.83     44.73 o 
  -3  13  13      381.82      434.78     45.74 o 
  -2  13  13      354.81      320.89     33.97 o 
  -1  13  13        3.48       24.87     35.99 o 
   0  13  13     1786.41     1817.60     59.78 o 
   1  13  13      571.09      611.22     50.33 o 
   2  13  13       63.65      -29.93     34.36 o 
   3  13  13      195.81      208.77     40.52 o 
   4  13  13        1.38      -46.90     46.90 o 
   5  13  13      204.41      134.96     79.55 o 
  -7  14  13        2.46       52.81     57.76 o 
  -6  14  13       33.44       38.32     50.14 o 
  -5  14  13       11.04       31.29     41.68 o 
  -4  14  13       30.13        4.30     35.26 o 
  -3  14  13      516.11      473.46     49.40 o 
  -2  14  13      320.21      409.93     36.94 o 
  -1  14  13     1364.40     1381.89     57.21 o 
   0  14  13      164.56      248.76     38.81 o 
   1  14  13       65.34       39.22     56.26 o 
   2  14  13       95.02       46.34     60.38 o 
   3  14  13      817.93      844.01     74.04 o 
   4  14  13      112.10      174.14     51.06 o 
  -6  15  13      118.61      262.24     64.73 o 
  -5  15  13      193.91      167.72     52.42 o 
  -4  15  13        4.15      -34.62     34.62 o 
  -3  15  13       52.70       57.14     39.04 o 
  -2  15  13      852.23      911.44     47.12 o 
  -1  15  13      523.28      514.30     42.77 o 
   0  15  13      123.50       87.92     36.83 o 
   1  15  13       30.52        9.33     41.01 o 
   2  15  13      414.23      449.21     53.14 o 
   3  15  13       24.62      -27.31     48.32 o 
   4  15  13       29.21       20.36     47.94 o 
  -6  16  13        6.04       18.03     60.93 o 
  -5  16  13      849.56     1121.63     71.30 o 
  -4  16  13       32.50      -41.11     41.11 o 
  -3  16  13       76.24      143.34     43.42 o 
  -2  16  13      115.43      165.64     43.83 o 
  -1  16  13      185.91      258.75     51.77 o 
   0  16  13       43.03       46.39     36.71 o 
   1  16  13       43.17       49.68     38.49 o 
   2  16  13       12.18        1.18     46.88 o 
   3  16  13      302.49      231.23     56.07 o 
  -5  17  13      153.52      201.50     53.40 o 
  -4  17  13        5.18      -20.12     43.77 o 
  -3  17  13      647.67      736.34     57.15 o 
  -2  17  13      212.96      175.79     47.01 o 
  -1  17  13      180.35      102.27     39.75 o 
   0  17  13       12.43      -13.13     36.68 o 
   1  17  13       37.94       16.72     38.95 o 
   2  17  13      165.95      146.52     52.33 o 
   3  17  13       33.83       69.52     48.31 o 
  -4  18  13       19.30        6.87     45.73 o 
  -3  18  13        1.61      -11.98     42.11 o 
  -2  18  13        7.72      -60.44     60.44 o 
  -1  18  13        3.33       13.53     44.33 o 
   0  18  13      176.62      111.63     40.90 o 
   1  18  13       55.26       40.93     43.18 o 
   2  18  13       46.16       21.27     45.76 o 
  -3  19  13      169.44      140.57     47.32 o 
  -2  19  13       40.11        0.93     45.16 o 
  -1  19  13       64.29      -37.14     45.67 o 
   0  19  13       43.48       59.11     53.89 o 
   1  19  13      108.62       55.85     41.46 o 
  -1  20  13       51.86       15.36     53.20 o 
  -8   0  14        1.48       40.61     78.67 o 
  -6   0  14      235.37      238.46     72.91 o 
  -4   0  14     2735.92     2671.14    256.98 o 
  -2   0  14       39.10       -7.55     53.97 o 
   0   0  14     3165.62     2922.79     99.35 o 
   2   0  14        9.40      -28.07     44.29 o 
   4   0  14     3902.87     4164.21    209.23 o 
   6   0  14      230.86       85.92    136.15 o 
  -9   1  14       12.42       -9.95     58.55 o 
  -8   1  14        1.89       50.15     56.03 o 
  -7   1  14      355.62      388.24     42.91 o 
  -6   1  14      229.82      187.23     34.99 o 
  -5   1  14      345.96      375.97     43.81 o 
  -4   1  14      383.82      435.27     39.60 o 
  -3   1  14     1071.97     1167.64     69.27 o 
  -2   1  14     1191.38     1176.50     46.71 o 
  -1   1  14       26.08        9.45     26.39 o 
   0   1  14      256.87      217.14     41.32 o 
   1   1  14      956.31      965.38     45.21 o 
   2   1  14     1188.90     1272.87     48.72 o 
   3   1  14      477.88      511.21     37.84 o 
   4   1  14      678.76      735.85     41.84 o 
   5   1  14      188.80      188.02     42.35 o 
   6   1  14      191.46      -20.47     92.64 o 
  -9   2  14      299.59      401.74     67.63 o 
  -8   2  14       78.53      104.42     57.00 o 
  -7   2  14      106.80       90.57     43.54 o 
  -6   2  14      203.26      154.69     35.04 o 
  -5   2  14      839.08      937.10     47.43 o 
  -4   2  14        0.99      -31.86     31.86 o 
  -3   2  14      718.34      691.33     41.56 o 
  -2   2  14      440.65      485.41     47.37 o 
  -1   2  14        2.43        7.65     22.27 o 
   0   2  14      678.43      701.26     36.48 o 
   1   2  14        0.27      -36.50     36.50 o 
   2   2  14      322.72      315.06     39.67 o 
   3   2  14      652.03      654.67     40.21 o 
   4   2  14      298.49      268.95     39.97 o 
   5   2  14       25.32       11.19     65.88 o 
   6   2  14      157.15      103.78     95.20 o 
  -9   3  14       35.99      167.95     72.84 o 
  -8   3  14       29.81       69.11     42.04 o 
  -7   3  14       36.94      -35.72     35.72 o 
  -6   3  14      406.78      387.00     39.74 o 
  -5   3  14     1163.51     1170.58     53.12 o 
  -4   3  14      105.78      126.13     33.95 o 
  -3   3  14      660.58      646.82     40.94 o 
  -2   3  14      711.52      659.72     38.43 o 
  -1   3  14      320.20      306.61     28.00 o 
   0   3  14        2.76      -23.69     23.69 o 
   1   3  14     1002.56     1123.45     50.55 o 
   2   3  14       17.38       13.82     41.37 o 
   3   3  14      481.50      592.22     52.84 o 
   4   3  14      119.42       77.01     43.11 o 
   5   3  14        9.29      -48.53     48.53 o 
   6   3  14        5.29     -143.99    143.99 o 
  -9   4  14        1.21      -57.30     57.30 o 
  -8   4  14        1.38        2.01     41.24 o 
  -7   4  14      176.30      177.22     41.28 o 
  -6   4  14       88.09       84.82     36.87 o 
  -5   4  14      152.27      133.53     38.47 o 
  -4   4  14       30.23      -33.01     33.01 o 
  -3   4  14      926.94      967.44     51.73 o 
  -2   4  14      126.89      107.73     30.72 o 
  -1   4  14     1209.91     1211.80     53.10 o 
   0   4  14     1424.11     1494.97     47.29 o 
   1   4  14      564.98      743.95     47.45 o 
   2   4  14        0.56      -33.86     33.86 o 
   3   4  14     1031.43     1191.03     64.35 o 
   4   4  14       36.67       12.05     41.73 o 
   5   4  14       42.64       73.32     54.34 o 
   6   4  14      167.56      143.16     75.68 o 
  -9   5  14        8.88       54.96     60.58 o 
  -8   5  14       60.02       89.75     43.90 o 
  -7   5  14      133.58      126.08     41.32 o 
  -6   5  14       94.06       84.36     36.75 o 
  -5   5  14      177.18      132.26     55.97 o 
  -4   5  14      165.98      166.84     37.97 o 
  -3   5  14     2697.69     2643.50     59.26 o 
  -2   5  14      500.26      580.43     39.70 o 
  -1   5  14       29.57      -23.99     33.85 o 
   0   5  14      117.88      120.54     37.34 o 
   1   5  14      411.06      398.42     50.36 o 
   2   5  14      412.66      408.64     51.08 o 
   3   5  14       57.41       76.19     43.45 o 
   4   5  14      878.55     1007.42     62.81 o 
   5   5  14      136.17       61.16     57.17 o 
   6   5  14        6.16       41.96     73.59 o 
  -9   6  14       20.11      -31.51     66.43 o 
  -8   6  14        3.05      -22.46     42.36 o 
  -7   6  14       45.90      108.10     42.82 o 
  -6   6  14      191.14      198.12     41.19 o 
  -5   6  14      110.61       68.42     47.18 o 
  -4   6  14      166.41      129.51     37.91 o 
  -3   6  14      125.02      105.07     40.51 o 
  -2   6  14       12.92      -25.43     27.48 o 
  -1   6  14      494.78      536.36     45.99 o 
   0   6  14       88.70       52.76     28.43 o 
   1   6  14     1660.16     1684.38     52.51 o 
   2   6  14      282.60      329.29     50.90 o 
   3   6  14      347.45      330.11     50.20 o 
   4   6  14       64.29       73.19     44.00 o 
   5   6  14        0.04      -63.10     82.59 o 
   6   6  14      169.83       41.80     80.16 o 
  -8   7  14       72.50       41.96     48.19 o 
  -7   7  14       24.59        3.07     39.81 o 
  -6   7  14       21.02      -17.74     45.57 o 
  -5   7  14      437.52      592.74     58.26 o 
  -4   7  14       43.24       31.21     43.97 o 
  -3   7  14     1615.35     1513.60     48.60 o 
  -2   7  14      293.33      296.87     33.67 o 
  -1   7  14      736.99      725.66     45.14 o 
   0   7  14      151.31      112.24     42.49 o 
   1   7  14       31.41       22.74     27.24 o 
   2   7  14      176.02      189.57     63.72 o 
   3   7  14      141.92       90.72     45.19 o 
   4   7  14      190.50      136.00     46.18 o 
   5   7  14        0.37      -45.69     58.10 o 
   6   7  14       15.37      -22.18     99.41 o 
  -8   8  14      205.29      225.25     57.97 o 
  -7   8  14      258.58      205.64     56.18 o 
  -6   8  14       91.86       82.14     48.86 o 
  -5   8  14       39.85        2.79     41.97 o 
  -4   8  14      637.41      778.42     98.63 o 
  -3   8  14      593.37      668.75     45.14 o 
  -2   8  14        1.12      -29.09     29.09 o 
  -1   8  14     2336.96     2301.47     59.18 o 
   0   8  14      164.59      141.53     36.30 o 
   1   8  14       59.75       -9.49     27.62 o 
   2   8  14      278.12      165.98     36.26 o 
   3   8  14      509.74      601.74     51.53 o 
   4   8  14       24.30      -39.92     39.92 o 
   5   8  14        1.16      -54.10     54.10 o 
   6   8  14       16.83      -24.80     55.83 o 
  -8   9  14       72.41      168.48    143.73 o 
  -7   9  14       69.34       19.69     57.96 o 
  -6   9  14        4.37       31.42     51.01 o 
  -5   9  14        0.57       78.43     83.61 o 
  -4   9  14      179.16      109.07     44.15 o 
  -3   9  14      542.56      606.16     41.45 o 
  -2   9  14        1.90      -31.91     31.91 o 
  -1   9  14     2302.94     2203.16     59.36 o 
   0   9  14       15.85      -32.47     32.47 o 
   1   9  14      645.64      609.01     42.43 o 
   2   9  14      256.92      197.40     36.38 o 
   3   9  14       21.92      -33.60     33.60 o 
   4   9  14      371.54      360.54     50.13 o 
   5   9  14       25.04      -30.13     47.42 o 
  -8  10  14       31.48       50.86     67.73 o 
  -7  10  14       24.01       11.59     48.24 o 
  -6  10  14        3.50      -36.67     71.76 o 
  -5  10  14      391.93      441.38     75.06 o 
  -4  10  14        0.93      -31.59     31.59 o 
  -3  10  14      111.59       78.78     33.73 o 
  -2  10  14     1585.30     1545.90     66.48 o 
  -1  10  14        0.39      -27.22     27.22 o 
   0  10  14     1234.58     1390.81     52.00 o 
   1  10  14     1207.49     1275.66     53.14 o 
   2  10  14        5.85       13.86     34.14 o 
   3  10  14        0.24      -33.83     33.83 o 
   4  10  14      454.21      530.36     68.84 o 
   5  10  14      278.36      334.23     58.47 o 
  -7  11  14        6.64       16.24     48.72 o 
  -6  11  14      405.35      481.30    137.22 o 
  -5  11  14       93.41       96.93     61.60 o 
  -4  11  14        0.01      -31.94     31.94 o 
  -3  11  14       47.30       21.44     35.72 o 
  -2  11  14     2405.75     2418.14     73.83 o 
  -1  11  14      815.78      887.62     42.41 o 
   0  11  14      543.09      573.07     45.28 o 
   1  11  14      415.76      468.49     41.94 o 
   2  11  14      832.72      973.25     51.59 o 
   3  11  14      155.76      105.22     38.00 o 
   4  11  14      130.10       13.51     48.21 o 
   5  11  14        2.99       28.07     51.39 o 
  -7  12  14      178.19      168.24     66.69 o 
  -6  12  14       12.09      -17.18     57.61 o 
  -5  12  14      217.30      194.68     48.18 o 
  -4  12  14       12.38       33.53     34.87 o 
  -3  12  14      292.20      226.48     39.90 o 
  -2  12  14       82.26       61.77     37.49 o 
  -1  12  14       52.97       73.91     30.30 o 
   0  12  14       43.49       -3.24     43.87 o 
   1  12  14      352.30      293.90     39.72 o 
   2  12  14       65.94       43.51     41.81 o 
   3  12  14      197.57      171.87     40.40 o 
   4  12  14        4.18      -43.98     48.93 o 
   5  12  14      398.28      357.96     56.60 o 
  -7  13  14        0.58      -48.50     48.50 o 
  -6  13  14        8.60      -45.57     45.57 o 
  -5  13  14       44.37      -18.37     45.52 o 
  -4  13  14       47.88       57.11     37.14 o 
  -3  13  14     1176.00     1266.01     60.12 o 
  -2  13  14      193.08       95.01     40.92 o 
  -1  13  14      277.13      262.83     34.36 o 
   0  13  14      940.54     1122.89     51.60 o 
   1  13  14      192.97      144.28     42.62 o 
   2  13  14      721.39      774.04     50.24 o 
   3  13  14      363.16      315.82     43.57 o 
   4  13  14      232.83      348.19     84.62 o 
  -6  14  14       13.85       32.98     49.48 o 
  -5  14  14      196.67      197.91     76.82 o 
  -4  14  14       53.07       25.55     47.92 o 
  -3  14  14      736.04      787.14     53.85 o 
  -2  14  14      218.39      238.28     60.58 o 
  -1  14  14      252.34      310.34     37.27 o 
   0  14  14      288.28      254.43     39.69 o 
   1  14  14      190.76      218.48     44.71 o 
   2  14  14       30.17      -27.78     35.49 o 
   3  14  14        0.11      -12.06     78.91 o 
   4  14  14        0.09      -53.90     53.90 o 
  -6  15  14       20.57       64.09     59.39 o 
  -5  15  14       61.76       16.11     55.12 o 
  -4  15  14      103.78       42.49     94.03 o 
  -3  15  14      345.13      307.78     45.49 o 
  -2  15  14        0.39      -10.18     39.21 o 
  -1  15  14      139.34      171.18     49.63 o 
   0  15  14       18.17      -14.55     34.13 o 
   1  15  14       12.15       -6.59     39.00 o 
   2  15  14        0.33       13.09     38.27 o 
   3  15  14      518.16      669.09     67.11 o 
  -5  16  14      193.65      159.59     51.34 o 
  -4  16  14      132.36       62.69     50.05 o 
  -3  16  14      177.60      117.05     43.05 o 
  -2  16  14        7.83      -12.83     41.46 o 
  -1  16  14       15.45      -33.10     42.84 o 
   0  16  14        2.90      -34.65     34.65 o 
   1  16  14      189.57      189.68     41.79 o 
   2  16  14      445.97      460.05     55.50 o 
   3  16  14      250.42      220.74     53.44 o 
  -5  17  14        3.31       33.52     66.69 o 
  -4  17  14        2.29      -56.11     77.31 o 
  -3  17  14       86.45       29.65     43.50 o 
  -2  17  14        0.01      -53.18     53.18 o 
  -1  17  14       82.28       73.65     47.31 o 
   0  17  14      364.49      419.81     54.61 o 
   1  17  14      106.91       91.88     41.91 o 
   2  17  14        4.94       57.63     48.80 o 
  -4  18  14       57.99      -27.98     51.57 o 
  -3  18  14       85.82       37.08     44.46 o 
  -2  18  14       19.22      -42.67     42.67 o 
  -1  18  14      426.00      422.41     55.88 o 
   0  18  14      559.32      702.13     62.83 o 
   1  18  14      108.53       62.03     41.95 o 
  -2  19  14       77.52       78.70     47.25 o 
  -1  19  14      106.73       62.89     52.67 o 
   0  19  14      116.00       92.29     52.48 o 
  -9   0  15      197.87      488.46    150.02 o 
  -7   0  15     1649.71     1891.69    124.86 o 
  -5   0  15      795.77      771.35     90.05 o 
  -3   0  15       10.86        2.70     87.52 o 
  -1   0  15      109.93       34.95     54.96 o 
   1   0  15      447.15      346.14     53.59 o 
   3   0  15       44.67      -30.20     42.00 o 
   5   0  15      499.05      630.99     90.17 o 
  -9   1  15        9.93      116.34    116.41 o 
  -8   1  15      231.03      312.47     76.61 o 
  -7   1  15      191.75      191.08     75.43 o 
  -6   1  15      298.49      279.01     54.47 o 
  -5   1  15       25.22       21.58     65.79 o 
  -4   1  15     1464.65     1530.60     87.52 o 
  -3   1  15       46.07       40.84     43.27 o 
  -2   1  15       30.05       -7.47     33.97 o 
  -1   1  15       15.98       -5.69     33.53 o 
   0   1  15     2320.24     2242.22     68.69 o 
   1   1  15      160.27      229.79     35.99 o 
   2   1  15      854.00      879.75     45.59 o 
   3   1  15      126.10       95.43     31.95 o 
   4   1  15        5.22       40.07     30.20 o 
   5   1  15       86.35       73.87     67.01 o 
   6   1  15       13.67      -92.67     92.67 o 
  -9   2  15       11.74       92.12     60.42 o 
  -8   2  15       30.26        1.36     92.29 o 
  -7   2  15       11.01      -53.74     53.74 o 
  -6   2  15      411.96      396.87     39.95 o 
  -5   2  15      521.88      535.89     39.86 o 
  -4   2  15       35.81       17.38     35.98 o 
  -3   2  15      289.37      224.11     42.90 o 
  -2   2  15     1367.25     1268.25     54.88 o 
  -1   2  15     2112.77     1962.52     52.96 o 
   0   2  15        3.13       10.73     41.00 o 
   1   2  15      113.32       53.71     35.26 o 
   2   2  15     1934.43     1893.91     79.76 o 
   3   2  15      519.04      523.15     48.82 o 
   4   2  15      534.18      624.26     51.25 o 
   5   2  15       24.03      -38.76     47.23 o 
   6   2  15       68.73       16.15     95.47 o 
  -9   3  15       66.41       55.34     61.43 o 
  -8   3  15       72.20       50.13     71.99 o 
  -7   3  15      140.60      151.77     39.70 o 
  -6   3  15      319.05      283.57     39.24 o 
  -5   3  15     1225.63     1180.38     52.49 o 
  -4   3  15     2372.85     2512.77     70.20 o 
  -3   3  15      112.57      129.13     33.28 o 
  -2   3  15      208.97      184.58     33.32 o 
  -1   3  15      348.90      304.32     30.13 o 
   0   3  15       37.53       20.42     35.90 o 
   1   3  15       34.71      -14.45     33.73 o 
   2   3  15     1017.64     1127.26     54.33 o 
   3   3  15        5.13      -15.32     40.28 o 
   4   3  15       66.31      -43.13     43.13 o 
   5   3  15       53.04      169.67     57.28 o 
   6   3  15        0.33     -133.42    133.42 o 
  -8   4  15      121.20      156.57     58.58 o 
  -7   4  15      221.55      220.95     42.27 o 
  -6   4  15      124.78      109.22     39.16 o 
  -5   4  15      142.50      132.02     37.60 o 
  -4   4  15      163.49      147.30     41.03 o 
  -3   4  15      344.64      312.50     41.50 o 
  -2   4  15     1236.34     1208.03     49.56 o 
  -1   4  15       64.68       51.38     36.63 o 
   0   4  15     1323.05     1369.89     48.03 o 
   1   4  15        1.63      -33.42     33.42 o 
   2   4  15      648.61      793.73     69.18 o 
   3   4  15      733.57      835.39     82.09 o 
   4   4  15      124.91       51.97     44.55 o 
   5   4  15       13.57        1.58     55.12 o 
   6   4  15        5.35      -61.43    151.92 o 
  -8   5  15       46.51      -12.85     67.13 o 
  -7   5  15       62.29       93.52     40.85 o 
  -6   5  15      115.83      137.67     38.47 o 
  -5   5  15      258.21      214.97     51.79 o 
  -4   5  15       86.97       97.15     37.08 o 
  -3   5  15     3066.57     2883.59     74.33 o 
  -2   5  15      942.78     1045.85     48.68 o 
  -1   5  15      733.10      868.84     52.65 o 
   0   5  15       57.05      -42.36     42.36 o 
   1   5  15      614.43      731.23     47.84 o 
   2   5  15       34.22      -21.06     31.32 o 
   3   5  15       59.38      104.07     43.65 o 
   4   5  15      253.65      230.01     49.32 o 
   5   5  15       94.58       50.24     57.88 o 
   6   5  15       23.93     -128.15    143.34 o 
  -8   6  15       70.22       23.40     58.86 o 
  -7   6  15       81.97      120.85     42.29 o 
  -6   6  15      110.18      100.02     40.96 o 
  -5   6  15      495.48      622.21     88.71 o 
  -4   6  15      352.31      313.69     40.67 o 
  -3   6  15     2141.24     2100.27     55.32 o 
  -2   6  15      834.50      919.20     43.12 o 
  -1   6  15       24.01       77.01     39.55 o 
   0   6  15      628.83      690.68     39.74 o 
   1   6  15        0.11       -4.01     44.78 o 
   2   6  15      146.88       74.28     45.04 o 
   3   6  15        6.04       39.20     42.89 o 
   4   6  15       73.65       33.78     46.06 o 
   5   6  15        1.08      -66.31     66.31 o 
  -8   7  15        0.73      -42.83     42.83 o 
  -7   7  15        6.33       39.89     41.51 o 
  -6   7  15      215.24      245.43     44.52 o 
  -5   7  15       47.25       -5.71     35.72 o 
  -4   7  15      403.42      287.01     50.30 o 
  -3   7  15       50.78      -29.08     29.08 o 
  -2   7  15      320.59      310.10     34.69 o 
  -1   7  15      463.72      338.87     40.64 o 
   0   7  15        0.29      -34.76     34.76 o 
   1   7  15      590.42      607.11     45.52 o 
   2   7  15        0.08        5.40     44.65 o 
   3   7  15        2.55      -42.14     42.14 o 
   4   7  15        0.49        2.50     55.78 o 
   5   7  15        1.22       -5.09     61.12 o 
  -8   8  15       26.54      -25.47     46.19 o 
  -7   8  15        0.23       37.09     42.81 o 
  -6   8  15        7.72      -37.17     44.73 o 
  -5   8  15       21.25      -40.35     40.35 o 
  -4   8  15      976.12     1068.69     61.74 o 
  -3   8  15      227.40      295.00     39.49 o 
  -2   8  15      340.53      327.61     35.36 o 
  -1   8  15     1668.61     1750.51     54.35 o 
   0   8  15       24.70      -23.82     32.57 o 
   1   8  15       73.40       88.77     32.90 o 
   2   8  15       18.53      -23.42     38.41 o 
   3   8  15     1032.24     1209.94     83.01 o 
   4   8  15       17.43      -36.79     48.02 o 
   5   8  15        0.77      -50.15     50.15 o 
  -8   9  15        1.18      -43.08     48.33 o 
  -7   9  15      116.26       13.23     53.19 o 
  -6   9  15      410.80      520.75     88.16 o 
  -5   9  15      123.18      138.11     47.37 o 
  -4   9  15       40.22       43.43     38.01 o 
  -3   9  15        4.91      -28.79     34.46 o 
  -2   9  15        6.80      -29.27     29.27 o 
  -1   9  15      191.08      181.93     34.25 o 
   0   9  15       51.13       55.52     34.31 o 
   1   9  15      229.23      175.32     35.56 o 
   2   9  15      197.41      190.37     37.79 o 
   3   9  15       93.24       62.00     43.06 o 
   4   9  15      355.02      407.84     52.68 o 
   5   9  15        7.42      -59.71     59.71 o 
  -7  10  15      233.00      247.18     60.97 o 
  -6  10  15      161.39      194.32     81.42 o 
  -5  10  15      446.34      473.58     72.48 o 
  -4  10  15        0.72      -30.76     30.76 o 
  -3  10  15       89.35       27.41     33.46 o 
  -2  10  15      238.01      149.95     41.45 o 
  -1  10  15       36.67       26.95     35.59 o 
   0  10  15       43.43      -16.22     30.27 o 
   1  10  15      157.62      224.17     42.14 o 
   2  10  15        1.18      -31.09     33.86 o 
   3  10  15      245.61      235.89     40.31 o 
   4  10  15       24.82      -33.25     43.52 o 
   5  10  15        0.19       31.60     52.76 o 
  -7  11  15        0.21       30.42     58.22 o 
  -6  11  15       28.64      127.78     80.34 o 
  -5  11  15       35.12       52.12    111.31 o 
  -4  11  15        2.68      -42.14     42.14 o 
  -3  11  15      233.91      166.27     39.46 o 
  -2  11  15      552.27      556.44     47.97 o 
  -1  11  15       15.25       -8.30     36.83 o 
   0  11  15       73.54       68.49     39.35 o 
   1  11  15      537.14      522.70     43.63 o 
   2  11  15        0.98      -20.49     34.23 o 
   3  11  15        0.11      -35.56     35.56 o 
   4  11  15        0.22      -43.33     43.33 o 
  -7  12  15       54.47       87.18     59.65 o 
  -6  12  15        0.84      106.87     58.13 o 
  -5  12  15      604.37      647.08     69.48 o 
  -4  12  15      355.17      343.46     78.34 o 
  -3  12  15       11.21      -20.10     36.04 o 
  -2  12  15      301.82      328.60     44.64 o 
  -1  12  15      245.84      314.23     46.41 o 
   0  12  15      194.26       66.98     34.28 o 
   1  12  15       26.19       -5.48     38.85 o 
   2  12  15      263.11      176.46     45.18 o 
   3  12  15       30.73      -36.85     36.85 o 
   4  12  15      185.28      155.58     48.64 o 
  -6  13  15       22.72      -59.67     59.67 o 
  -5  13  15       85.95       96.23     60.74 o 
  -4  13  15        3.92      -27.43     44.12 o 
  -3  13  15       37.45       15.15     37.99 o 
  -2  13  15       92.27      101.90     40.95 o 
  -1  13  15       37.76       47.63     40.91 o 
   0  13  15      359.27      415.00     41.69 o 
   1  13  15      339.35      329.21     42.35 o 
   2  13  15        1.08        8.46     36.39 o 
   3  13  15       27.69       -6.11     44.23 o 
   4  13  15        5.75      -48.82     48.82 o 
  -6  14  15       52.08       44.50     59.96 o 
  -5  14  15       36.52       -2.93     48.13 o 
  -4  14  15       96.22       41.85     50.19 o 
  -3  14  15       15.17      -38.14     38.14 o 
  -2  14  15       11.75      -39.66     39.66 o 
  -1  14  15       92.66       56.83     43.31 o 
   0  14  15        1.66       21.34     35.14 o 
   1  14  15      132.98      106.15     39.21 o 
   2  14  15       62.79       21.58     38.75 o 
   3  14  15      428.91      493.61     57.40 o 
  -5  15  15        1.58      -14.34     62.73 o 
  -4  15  15        0.83      -21.81     47.63 o 
  -3  15  15       28.54       -8.33     41.12 o 
  -2  15  15       12.70       38.10     41.85 o 
  -1  15  15      201.74      218.65     47.87 o 
   0  15  15       35.30       -9.38     43.26 o 
   1  15  15       15.21        6.80     41.78 o 
   2  15  15      164.37      235.76     46.42 o 
   3  15  15        4.00       12.16     50.80 o 
  -5  16  15      184.73      174.22     61.27 o 
  -4  16  15        0.05      -10.83     49.34 o 
  -3  16  15       74.57       37.41     44.04 o 
  -2  16  15       48.16        2.45     43.14 o 
  -1  16  15      785.12      887.17     80.91 o 
   0  16  15       51.60      -20.45     46.53 o 
   1  16  15        3.63        7.40     39.13 o 
   2  16  15        5.10       10.72     39.96 o 
  -4  17  15      343.60      264.18     59.98 o 
  -3  17  15      148.16      101.51     46.49 o 
  -2  17  15       89.46       92.11     46.37 o 
  -1  17  15       22.47      -44.21     44.21 o 
   0  17  15       18.01        1.12     47.78 o 
   1  17  15      246.93      267.96     55.70 o 
  -3  18  15       93.05       83.06     85.73 o 
  -2  18  15        5.00      -43.68     43.68 o 
  -1  18  15      104.06      119.71     49.50 o 
   0  18  15       76.51       64.17     50.64 o 
  -8   0  16        6.12       62.17     94.78 o 
  -6   0  16      604.37      495.16     85.54 o 
  -4   0  16      267.05       78.85     67.74 o 
  -2   0  16      454.06      319.76     70.01 o 
   0   0  16      561.82      362.70    105.90 o 
   2   0  16     1675.17     1557.84     91.22 o 
   4   0  16      958.20      969.37     66.66 o 
  -8   1  16       24.17       44.11     57.04 o 
  -7   1  16       69.86       92.96     56.42 o 
  -6   1  16      377.14      354.24     61.12 o 
  -5   1  16      223.25      237.53     50.85 o 
  -4   1  16       59.63       54.10     47.46 o 
  -3   1  16       21.12      -14.24     44.80 o 
  -2   1  16      184.18      162.23     45.05 o 
  -1   1  16      431.23      416.81     37.76 o 
   0   1  16       15.43      -35.38     35.38 o 
   1   1  16        3.36       33.67     41.09 o 
   2   1  16     1227.28     1209.00     55.17 o 
   3   1  16        1.43      -37.04     37.04 o 
   4   1  16       22.50      -34.33     43.93 o 
   5   1  16        9.76     -102.05    102.05 o 
  -8   2  16       87.11      109.88     58.87 o 
  -7   2  16       59.12       39.08     54.80 o 
  -6   2  16       43.69       -0.76     50.61 o 
  -5   2  16       34.07       13.45     46.72 o 
  -4   2  16      168.85       91.65     48.55 o 
  -3   2  16        6.71      -41.20     43.02 o 
  -2   2  16       77.71       94.88     33.95 o 
  -1   2  16      117.00       60.48     31.86 o 
   0   2  16      260.97      168.70     39.57 o 
   1   2  16       93.48      115.33     36.93 o 
   2   2  16      184.44      168.65     56.99 o 
   3   2  16       96.19      133.13     42.97 o 
   4   2  16      162.27       11.94     41.25 o 
   5   2  16      217.45      144.30     72.21 o 
  -8   3  16       19.12       10.36     56.36 o 
  -7   3  16       15.51       38.72     54.39 o 
  -6   3  16       20.45      -18.57     39.90 o 
  -5   3  16      541.95      580.12     43.69 o 
  -4   3  16      786.50      788.15     55.50 o 
  -3   3  16       94.69       89.04     33.92 o 
  -2   3  16      460.12      542.15     80.69 o 
  -1   3  16      266.17      220.68     34.76 o 
   0   3  16      137.06       54.28     37.69 o 
   1   3  16      285.75      304.59     40.38 o 
   2   3  16      878.14      998.87     51.64 o 
   3   3  16        2.97      -25.92     31.92 o 
   4   3  16       12.05      -28.97     43.37 o 
   5   3  16       76.82      -53.85     54.22 o 
  -8   4  16        0.94       -6.11     55.54 o 
  -7   4  16       33.63        7.21     53.10 o 
  -6   4  16      107.46       85.59     47.01 o 
  -5   4  16      243.12      173.81     38.14 o 
  -4   4  16      204.90      150.74     37.75 o 
  -3   4  16        0.05      -32.71     32.71 o 
  -2   4  16      161.27      133.69     34.73 o 
  -1   4  16      636.60      720.84     51.14 o 
   0   4  16     3224.95     2792.33     81.62 o 
   1   4  16      586.24      645.89     47.04 o 
   2   4  16      387.25      411.16     45.51 o 
   3   4  16        4.35      -27.22     42.04 o 
   4   4  16      315.20      285.81     51.06 o 
   5   4  16       76.26      133.43     59.73 o 
  -8   5  16       53.42       20.94     58.81 o 
  -7   5  16        8.25       39.05     54.73 o 
  -6   5  16        7.71      -36.09     36.09 o 
  -5   5  16        9.18      -44.27     44.27 o 
  -4   5  16      621.82      630.50     66.23 o 
  -3   5  16      171.71      125.54     40.31 o 
  -2   5  16      162.89      233.56     37.06 o 
  -1   5  16       15.31      -37.84     37.84 o 
   0   5  16      712.65      801.32     51.48 o 
   1   5  16      411.02      525.37     44.29 o 
   2   5  16      179.35      196.30     36.25 o 
   3   5  16       20.09      -53.31     55.77 o 
   4   5  16      170.54      153.14     48.96 o 
   5   5  16        6.73      -24.24     95.39 o 
  -8   6  16        3.02        3.51     58.99 o 
  -7   6  16       13.84       13.29     52.97 o 
  -6   6  16      313.32      355.25     45.74 o 
  -5   6  16       25.97      -37.63     46.78 o 
  -4   6  16      111.05       73.17     38.28 o 
  -3   6  16       34.18       12.15     27.92 o 
  -2   6  16      936.72     1006.38     64.79 o 
  -1   6  16     1674.68     1623.81     65.01 o 
   0   6  16        0.26      -36.34     36.34 o 
   1   6  16      500.65      501.83     49.52 o 
   2   6  16       13.08      -41.80     41.80 o 
   3   6  16        5.23      -42.42     42.42 o 
   4   6  16      245.96      219.11     65.37 o 
   5   6  16       35.36      -26.92     59.33 o 
  -8   7  16       12.12      -59.25     59.25 o 
  -7   7  16        7.43      -51.90     51.90 o 
  -6   7  16       14.66      -27.67     41.49 o 
  -5   7  16       10.90       10.87     37.60 o 
  -4   7  16      280.06      312.09     46.02 o 
  -3   7  16      683.03      720.27     40.13 o 
  -2   7  16      115.64      102.84     31.66 o 
  -1   7  16      262.79      210.06     38.11 o 
   0   7  16      244.87      253.60     41.37 o 
   1   7  16      212.06      146.22     43.77 o 
   2   7  16       77.15       34.22     44.38 o 
   3   7  16      279.34      271.84     52.58 o 
   4   7  16       32.10       41.45     58.62 o 
   5   7  16       13.45      -56.92     56.92 o 
  -8   8  16       27.79       62.92     70.23 o 
  -7   8  16      191.94      232.60     48.56 o 
  -6   8  16      123.11      167.29     44.78 o 
  -5   8  16        5.30      -37.68     37.68 o 
  -4   8  16      155.51      119.93     48.36 o 
  -3   8  16      604.14      525.54     37.82 o 
  -2   8  16       11.67      -29.32     29.32 o 
  -1   8  16       18.63      -29.25     29.25 o 
   0   8  16        0.49      -32.71     32.71 o 
   1   8  16       49.64        9.23     32.69 o 
   2   8  16       20.31      -12.32     40.46 o 
   3   8  16       10.11      -47.16     47.16 o 
   4   8  16      200.27      129.48     53.79 o 
   5   8  16       14.98      -16.16     51.92 o 
  -7   9  16      387.38      553.06     59.13 o 
  -6   9  16       32.22       21.37     54.31 o 
  -5   9  16       71.94       56.13     42.49 o 
  -4   9  16      862.56      898.58     50.99 o 
  -3   9  16      423.42      454.38     37.61 o 
  -2   9  16      181.79      126.22     33.33 o 
  -1   9  16        0.06      -31.33     31.33 o 
   0   9  16        2.45      -33.73     33.73 o 
   1   9  16        2.13      -37.93     37.93 o 
   2   9  16       29.25       38.84     41.62 o 
   3   9  16      110.85       36.74     43.42 o 
   4   9  16       43.62       16.67     51.74 o 
  -7  10  16      116.65      161.87     59.49 o 
  -6  10  16       15.68      -70.77     70.77 o 
  -5  10  16       99.79      105.08     47.51 o 
  -4  10  16        6.46      -37.72     37.72 o 
  -3  10  16        0.68      -23.41     32.73 o 
  -2  10  16      455.44      529.75     39.90 o 
  -1  10  16      343.03      365.70     38.64 o 
   0  10  16       46.67       19.36     40.79 o 
   1  10  16       50.63       35.57     41.53 o 
   2  10  16       31.92      -35.18     35.18 o 
   3  10  16        0.02      -35.66     35.66 o 
   4  10  16       24.16      -50.61     50.61 o 
  -7  11  16       13.66      -55.34     55.34 o 
  -6  11  16      114.80       83.61    115.63 o 
  -5  11  16        0.00       36.39     59.69 o 
  -4  11  16       45.34        5.22     67.22 o 
  -3  11  16       74.16      -12.38     36.18 o 
  -2  11  16       34.48       69.24     39.12 o 
  -1  11  16       15.73       27.55     36.63 o 
   0  11  16       79.41       47.76     32.95 o 
   1  11  16       12.40      -33.70     33.70 o 
   2  11  16      637.13      814.63     62.59 o 
   3  11  16      296.37      303.88     43.70 o 
   4  11  16       35.78      -13.67     45.67 o 
  -6  12  16        1.67      -54.00     54.00 o 
  -5  12  16       62.90       68.65     66.36 o 
  -4  12  16        0.02       -3.46     43.93 o 
  -3  12  16      368.90      386.41     46.24 o 
  -2  12  16       16.54       -7.61     37.75 o 
  -1  12  16       40.73       29.41     37.65 o 
   0  12  16      235.66      205.78     47.32 o 
   1  12  16        0.73      -34.39     34.65 o 
   2  12  16       50.24       24.54     37.93 o 
   3  12  16        0.07      -42.39     42.39 o 
  -6  13  16        6.72      -25.44     57.05 o 
  -5  13  16        6.44      -45.31     45.31 o 
  -4  13  16       78.94       49.91     58.45 o 
  -3  13  16      382.23      404.72     47.69 o 
  -2  13  16       18.44       13.94     39.19 o 
  -1  13  16        8.29       10.80     49.25 o 
   0  13  16      229.86      262.68     44.07 o 
   1  13  16      107.78      119.97     38.83 o 
   2  13  16       28.28       -6.65     38.06 o 
   3  13  16        0.29      -36.60     44.41 o 
  -5  14  16        0.06      -12.99     55.87 o 
  -4  14  16        4.53      -61.02     61.02 o 
  -3  14  16       74.26       98.31     55.31 o 
  -2  14  16        2.45      -40.78     40.78 o 
  -1  14  16        6.18       51.99     43.05 o 
   0  14  16      338.09      350.10     48.34 o 
   1  14  16      321.58      249.15     52.46 o 
   2  14  16        0.03      -39.73     39.73 o 
  -5  15  16        1.84       -6.79     54.45 o 
  -4  15  16        9.13      -24.91     49.44 o 
  -3  15  16       79.26       26.63     50.90 o 
  -2  15  16       59.76       32.07     42.25 o 
  -1  15  16        3.64       23.00     51.80 o 
   0  15  16       52.47      -24.52     45.73 o 
   1  15  16      118.66       68.08     50.21 o 
   2  15  16       16.77       46.81     40.95 o 
  -4  16  16      112.02       -0.40     70.28 o 
  -3  16  16       28.60      -50.13     50.13 o 
  -2  16  16      279.65      202.12     48.94 o 
  -1  16  16       64.96       95.16     47.36 o 
   0  16  16      189.41      180.83     53.04 o 
   1  16  16        1.78      -61.98     61.98 o 
  -3  17  16       44.50       -0.63     52.31 o 
  -2  17  16        0.40      -43.77     43.77 o 
  -1  17  16       11.54      -43.43     45.39 o 
   0  17  16      420.22      403.73     69.66 o 
  -7   0  17       22.32       57.52     79.34 o 
  -5   0  17      226.88      125.67     72.28 o 
  -3   0  17     3019.69     2929.65    131.94 o 
  -1   0  17      375.09      410.24     72.87 o 
   1   0  17     1036.45     1342.47     76.72 o 
   3   0  17       87.35       63.26     59.21 o 
   5   0  17      139.56      -66.08    131.49 o 
  -8   1  17       16.49      -27.63     58.44 o 
  -7   1  17      323.36      343.23     62.12 o 
  -6   1  17        1.21       61.23     50.69 o 
  -5   1  17       89.30      -21.86     46.84 o 
  -4   1  17       77.62       53.65     45.89 o 
  -3   1  17      146.23      131.81     47.25 o 
  -2   1  17     1062.65     1030.25     65.00 o 
  -1   1  17      383.51      383.06     93.72 o 
   0   1  17     3489.42     3122.32     84.50 o 
   1   1  17       35.99       34.41     43.09 o 
   2   1  17       17.87        6.31     58.36 o 
   3   1  17     1183.29     1249.87     53.66 o 
   4   1  17       28.65      -49.93     49.93 o 
   5   1  17       96.31       61.23     97.64 o 
  -8   2  17       46.69       51.73     59.78 o 
  -7   2  17       77.02      110.12     56.22 o 
  -6   2  17       74.80      109.71     53.73 o 
  -5   2  17      316.51      353.40     54.83 o 
  -4   2  17       10.79       -3.40     45.01 o 
  -3   2  17       24.91       49.53     45.87 o 
  -2   2  17       83.83       40.28     33.41 o 
  -1   2  17       96.49      -44.68     44.68 o 
   0   2  17      129.67       96.13     38.80 o 
   1   2  17     1281.95     1355.58     57.68 o 
   2   2  17     1032.90     1174.71     64.49 o 
   3   2  17      319.92      439.77     52.38 o 
   4   2  17        1.59       20.64     43.28 o 
   5   2  17       45.41      -66.72    144.67 o 
  -8   3  17        0.86      109.53     61.40 o 
  -7   3  17       47.40      -18.30     54.81 o 
  -6   3  17       78.87      127.29     53.07 o 
  -5   3  17      245.76      170.76     52.08 o 
  -4   3  17       35.51        9.99     32.73 o 
  -3   3  17      129.41      129.48     34.01 o 
  -2   3  17     4209.09     3749.99    120.99 o 
  -1   3  17      504.68      641.64     50.90 o 
   0   3  17       52.94      -23.55     35.93 o 
   1   3  17       38.71       42.16     34.56 o 
   2   3  17       87.83       31.12     35.08 o 
   3   3  17      126.81      110.34     45.70 o 
   4   3  17        2.73      -82.31     82.31 o 
   5   3  17       32.64     -135.75    135.75 o 
  -8   4  17       62.46       83.38     61.09 o 
  -7   4  17        0.95      -24.87     54.15 o 
  -6   4  17       18.02      -12.51     50.97 o 
  -5   4  17        8.46      -33.30     33.30 o 
  -4   4  17      218.12      229.24     38.00 o 
  -3   4  17      335.11      347.13     40.73 o 
  -2   4  17       79.06       43.84     32.86 o 
  -1   4  17      363.18      285.51     43.92 o 
   0   4  17       60.42       99.59     38.72 o 
   1   4  17       60.50        9.93     35.54 o 
   2   4  17       38.95        2.53     34.42 o 
   3   4  17        3.40      -23.81     42.68 o 
   4   4  17       33.32       13.69     45.84 o 
   5   4  17       25.54      -63.99     86.35 o 
  -8   5  17        8.82      -58.47     58.47 o 
  -7   5  17       35.40       42.86     56.52 o 
  -6   5  17       32.18        6.02     51.93 o 
  -5   5  17        5.19      -38.98     47.26 o 
  -4   5  17      487.15      538.60     42.22 o 
  -3   5  17      808.06      825.64     56.32 o 
  -2   5  17       13.06      -39.14     39.14 o 
  -1   5  17      531.63      505.14     48.13 o 
   0   5  17       32.17      -13.89     36.21 o 
   1   5  17      476.76      469.53     45.40 o 
   2   5  17      151.65      160.03     52.87 o 
   3   5  17      141.44       81.18     46.39 o 
   4   5  17       76.91       48.14     56.93 o 
   5   5  17      359.21      298.65    106.79 o 
  -8   6  17       86.95       46.04     97.65 o 
  -7   6  17       18.88       42.75     56.15 o 
  -6   6  17       97.60       79.08     41.23 o 
  -5   6  17       92.27       49.74     49.53 o 
  -4   6  17        5.45      -18.46     34.52 o 
  -3   6  17        0.19      -18.94     28.07 o 
  -2   6  17      488.84      579.53     48.89 o 
  -1   6  17      112.66      104.54     40.24 o 
   0   6  17      245.93      216.82     41.76 o 
   1   6  17       11.09      -33.15     39.22 o 
   2   6  17      141.54       -7.84     49.79 o 
   3   6  17       66.51      159.13     49.81 o 
   4   6  17       21.41       17.58     59.52 o 
  -7   7  17        0.27        7.81     56.01 o 
  -6   7  17      287.18      324.27     46.76 o 
  -5   7  17      234.38      250.04     42.70 o 
  -4   7  17      426.78      454.22     45.29 o 
  -3   7  17      198.93      227.51     40.37 o 
  -2   7  17     1291.34     1242.28     47.76 o 
  -1   7  17      223.73      223.32     34.28 o 
   0   7  17      265.53      185.63     41.89 o 
   1   7  17      190.18      249.72     40.92 o 
   2   7  17      331.45      359.98     54.71 o 
   3   7  17        5.01      -34.99     50.62 o 
   4   7  17       29.49      -58.40     58.40 o 
  -7   8  17       16.25       44.70     57.45 o 
  -6   8  17        1.81      -34.74     40.99 o 
  -5   8  17      105.93        8.95     40.50 o 
  -4   8  17      609.39      666.84     56.52 o 
  -3   8  17      376.76      323.45     35.76 o 
  -2   8  17       12.57      -29.48     29.48 o 
  -1   8  17        0.04       -0.32     30.69 o 
   0   8  17      150.99       67.88     36.93 o 
   1   8  17      669.06      763.14     56.60 o 
   2   8  17       52.38       14.18     46.58 o 
   3   8  17        2.32      -48.01     48.01 o 
   4   8  17       16.80      -11.06     52.71 o 
  -7   9  17       29.40       31.57     59.12 o 
  -6   9  17       48.87       18.18     55.04 o 
  -5   9  17        3.97      -13.69     40.25 o 
  -4   9  17      266.20      233.01     40.87 o 
  -3   9  17        6.93      -30.31     30.31 o 
  -2   9  17      334.14      393.53     38.99 o 
  -1   9  17      262.90      241.27     36.17 o 
   0   9  17        2.18      -17.91     34.52 o 
   1   9  17        4.90        5.22     41.28 o 
   2   9  17       73.38       42.94     43.94 o 
   3   9  17      157.94      108.83     47.01 o 
   4   9  17      209.06      313.64     74.61 o 
  -7  10  17       57.10       60.32     49.69 o 
  -6  10  17       15.13      -59.68     59.68 o 
  -5  10  17      123.00      123.12     48.65 o 
  -4  10  17      164.32       91.63     53.38 o 
  -3  10  17      525.88      565.26     40.79 o 
  -2  10  17       13.11      -29.07     32.26 o 
  -1  10  17      124.17       71.68     34.75 o 
   0  10  17      239.33      176.86     46.13 o 
   1  10  17      264.73      277.88     48.81 o 
   2  10  17       51.56       33.14     45.51 o 
   3  10  17      205.89      213.52     49.82 o 
  -6  11  17       31.87       92.31     88.19 o 
  -5  11  17      489.39      663.48     86.98 o 
  -4  11  17        2.17      -64.35     64.35 o 
  -3  11  17      385.50      482.04     43.79 o 
  -2  11  17       29.29      -14.44     35.68 o 
  -1  11  17      819.81      921.34     67.51 o 
   0  11  17       12.35      -42.18     42.18 o 
   1  11  17       26.92      -31.82     43.10 o 
   2  11  17      369.13      366.78     53.21 o 
   3  11  17      202.82      208.97     59.75 o 
  -6  12  17       57.59      160.85     61.37 o 
  -5  12  17       56.91      -18.72     76.30 o 
  -4  12  17      122.33       73.35     62.75 o 
  -3  12  17       25.62       41.08     40.02 o 
  -2  12  17        1.64        1.48     35.76 o 
  -1  12  17        0.38      -36.52     36.52 o 
   0  12  17        0.13      -38.06     38.06 o 
   1  12  17      171.26      123.50     46.92 o 
   2  12  17      472.28      404.61     45.95 o 
   3  12  17       11.73       27.90     46.19 o 
  -5  13  17        5.45      -87.22     87.22 o 
  -4  13  17      148.39      -34.69     50.08 o 
  -3  13  17       11.73      -43.98     43.98 o 
  -2  13  17        0.40       11.61     41.04 o 
  -1  13  17      500.58      558.00     49.78 o 
   0  13  17      284.27      263.67     45.92 o 
   1  13  17      421.50      364.30     53.90 o 
   2  13  17       91.51       88.86     41.52 o 
  -5  14  17       45.62       19.91     77.39 o 
  -4  14  17      341.20      409.86     61.65 o 
  -3  14  17      245.74      315.27     57.69 o 
  -2  14  17       22.89      -40.38     50.47 o 
  -1  14  17      106.51      149.08     43.11 o 
   0  14  17      601.89      658.09     54.32 o 
   1  14  17      140.64       87.41     49.51 o 
   2  14  17       82.01       72.26     48.94 o 
  -4  15  17      127.01       80.42     53.28 o 
  -3  15  17       57.11       63.18     53.31 o 
  -2  15  17      602.38      789.82     60.14 o 
  -1  15  17        7.22      -41.89     41.89 o 
   0  15  17       53.44       30.78     43.61 o 
   1  15  17      253.58      225.15     55.49 o 
  -3  16  17      215.67      184.46    112.94 o 
  -2  16  17       54.51      -12.57     46.08 o 
  -1  16  17      120.09       62.25     49.81 o 
   0  16  17        3.47      -26.29     43.74 o 
  -8   0  18       19.21     -162.63    200.47 o 
  -6   0  18        1.01      -45.85     73.26 o 
  -4   0  18        3.98        2.18     61.78 o 
  -2   0  18     1148.33     1040.40    114.38 o 
   0   0  18        8.35      -31.11     81.57 o 
   2   0  18      180.03      202.53     53.20 o 
   4   0  18        0.09      -29.49     84.87 o 
  -8   1  18        4.25       72.11     59.01 o 
  -7   1  18       11.12       36.52     56.20 o 
  -6   1  18        1.38      -47.86     50.97 o 
  -5   1  18       19.28        7.69     48.97 o 
  -4   1  18       77.87       43.21     45.88 o 
  -3   1  18      361.70      387.64     54.40 o 
  -2   1  18       16.74      -42.84     42.84 o 
  -1   1  18      218.76       47.48     44.22 o 
   0   1  18      595.47      665.75     65.79 o 
   1   1  18      134.73       61.78     49.66 o 
   2   1  18       63.04      -37.28     41.07 o 
   3   1  18      227.20      285.32     51.14 o 
   4   1  18       15.14      -53.09     53.09 o 
  -8   2  18       19.65      -58.13     58.13 o 
  -7   2  18      106.85       76.26     55.80 o 
  -6   2  18       25.66      -49.34     50.07 o 
  -5   2  18       49.26       89.60     58.83 o 
  -4   2  18      326.45      278.79     53.27 o 
  -3   2  18       43.65       31.40     45.12 o 
  -2   2  18       48.83       33.22     33.06 o 
  -1   2  18      555.49      553.09     75.31 o 
   0   2  18       56.31       66.70     54.30 o 
   1   2  18       27.55      -20.22     36.81 o 
   2   2  18      223.99      257.28     40.73 o 
   3   2  18        0.07      -51.07     54.72 o 
   4   2  18        6.92      -57.10     57.10 o 
  -8   3  18       35.03       14.41     61.19 o 
  -7   3  18       14.13      119.16     57.96 o 
  -6   3  18       10.16       49.59     53.20 o 
  -5   3  18       34.40      -31.21     48.40 o 
  -4   3  18       21.00      -44.27     44.27 o 
  -3   3  18      137.55      201.00     36.48 o 
  -2   3  18       42.98       19.35     35.75 o 
  -1   3  18      504.76      452.14     57.06 o 
   0   3  18        7.62       -9.51     37.02 o 
   1   3  18      624.46      645.15     52.40 o 
   2   3  18       29.00      -34.82     34.82 o 
   3   3  18      290.17      245.07     49.26 o 
   4   3  18      112.77       69.20     53.27 o 
  -7   4  18       46.34       64.20     56.92 o 
  -6   4  18       31.58       -2.81     51.87 o 
  -5   4  18       17.25       65.22     49.92 o 
  -4   4  18      505.94      585.78     52.16 o 
  -3   4  18      650.39      719.40     65.12 o 
  -2   4  18       21.08        1.03     41.00 o 
  -1   4  18      107.67       35.69     38.70 o 
   0   4  18        3.14       11.23     37.89 o 
   1   4  18        7.81      -37.37     37.37 o 
   2   4  18        1.67      -42.27     42.27 o 
   3   4  18        0.39      -41.67     48.62 o 
   4   4  18       25.39      -52.80     52.80 o 
  -7   5  18       35.75        6.58     56.84 o 
  -6   5  18        7.45       59.17     53.41 o 
  -5   5  18       54.97       29.77     49.37 o 
  -4   5  18      631.20      686.07     69.75 o 
  -3   5  18        0.42        2.41     32.73 o 
  -2   5  18      253.11      194.37     37.21 o 
  -1   5  18        1.47      -32.21     37.67 o 
   0   5  18     2170.11     2227.61     73.59 o 
   1   5  18       73.76       14.57     35.51 o 
   2   5  18        9.65       15.34     45.92 o 
   3   5  18      117.28      140.86     48.80 o 
   4   5  18      112.79       71.64     58.33 o 
  -7   6  18       81.05       56.42     58.64 o 
  -6   6  18       76.32       64.71     55.45 o 
  -5   6  18        8.89      -12.88     49.10 o 
  -4   6  18      104.35      101.68     43.09 o 
  -3   6  18     1538.16     1614.82     58.58 o 
  -2   6  18      409.18      482.52     38.86 o 
  -1   6  18       32.21        0.40     45.21 o 
   0   6  18        0.76      -35.16     37.38 o 
   1   6  18       10.67      -25.87     37.76 o 
   2   6  18      420.50      507.51     84.00 o 
   3   6  18        4.53      -21.97     46.00 o 
   4   6  18      100.47      102.53     66.37 o 
  -7   7  18        0.07      -55.23     55.23 o 
  -6   7  18      215.70      161.28     58.90 o 
  -5   7  18        7.52       81.44     39.20 o 
  -4   7  18       14.25      -27.08     35.34 o 
  -3   7  18        7.20       -8.85     30.53 o 
  -2   7  18      136.97      142.37     37.21 o 
  -1   7  18       78.68       58.45     32.05 o 
   0   7  18      104.11       10.86     38.19 o 
   1   7  18       82.78      108.67     49.68 o 
   2   7  18       17.35      -46.81     46.81 o 
   3   7  18      349.54      478.64     60.99 o 
   4   7  18       95.03       63.38     62.63 o 
  -7   8  18        0.03      -55.39     55.39 o 
  -6   8  18        5.66      -52.23     52.23 o 
  -5   8  18        7.75       23.03     40.24 o 
  -4   8  18       17.98      -19.45     41.56 o 
  -3   8  18       69.23       31.71     32.12 o 
  -2   8  18        5.02      -30.44     30.44 o 
  -1   8  18      331.29      300.94     37.41 o 
   0   8  18       17.64      -12.43     35.90 o 
   1   8  18       39.84       47.36     43.04 o 
   2   8  18      822.70      838.73     60.33 o 
   3   8  18        8.32       10.12     48.54 o 
  -6   9  18       57.32       29.23     56.51 o 
  -5   9  18      247.20      347.02     52.61 o 
  -4   9  18        3.93      -43.35     43.35 o 
  -3   9  18       97.93       36.36     32.95 o 
  -2   9  18      191.36      164.96     35.61 o 
  -1   9  18      117.85      125.63     35.28 o 
   0   9  18       82.55       21.41     37.55 o 
   1   9  18      600.61      632.59     56.53 o 
   2   9  18       18.42       44.36     44.73 o 
   3   9  18      122.04      108.71     54.44 o 
  -6  10  18       10.62       -8.18     82.37 o 
  -5  10  18       90.18       62.05     43.88 o 
  -4  10  18        0.11      -14.37     37.90 o 
  -3  10  18      219.17      149.51     35.98 o 
  -2  10  18       73.25       15.84     46.62 o 
  -1  10  18       45.51      -33.87     33.87 o 
   0  10  18        0.03      -10.83     42.38 o 
   1  10  18        0.57      -26.16     42.72 o 
   2  10  18       63.84       -2.82     44.38 o 
   3  10  18       85.39       78.16     56.45 o 
  -6  11  18      174.71      114.61     68.85 o 
  -5  11  18       58.00      129.94     50.28 o 
  -4  11  18      160.38       78.09     43.56 o 
  -3  11  18       40.19       49.74     55.57 o 
  -2  11  18        1.68      -32.19     35.71 o 
  -1  11  18        3.59      -40.29     40.29 o 
   0  11  18        6.82      -23.00     43.31 o 
   1  11  18        7.21       -3.17     44.20 o 
   2  11  18        3.49      -43.79     43.79 o 
  -5  12  18       57.82      106.13     57.97 o 
  -4  12  18       70.01        0.82     43.22 o 
  -3  12  18       68.67      -22.35     44.80 o 
  -2  12  18       28.06       48.29     49.62 o 
  -1  12  18      468.34      592.79     63.54 o 
   0  12  18       11.40      -38.77     38.77 o 
   1  12  18       17.47      -45.88     45.88 o 
   2  12  18       51.84      -23.63     45.64 o 
  -5  13  18      130.47      224.16     77.97 o 
  -4  13  18      349.54      304.27     57.02 o 
  -3  13  18      348.62      380.50     52.30 o 
  -2  13  18      107.21       66.39     39.93 o 
  -1  13  18       80.11       52.09     41.80 o 
   0  13  18       15.96       10.60     42.40 o 
   1  13  18      131.12       37.44     47.82 o 
  -4  14  18        6.39      -69.98     69.98 o 
  -3  14  18       12.53      -47.78     47.78 o 
  -2  14  18       13.30      -39.22     39.22 o 
  -1  14  18       28.72       78.68     42.79 o 
   0  14  18      136.24      140.60     46.60 o 
  -3  15  18      296.32      213.68     59.30 o 
  -2  15  18       61.79      -26.08     44.45 o 
  -1  15  18        4.70      -41.33     41.33 o 
  -7   0  19       32.12      170.87    178.68 o 
  -5   0  19        8.73      -21.24     69.80 o 
  -3   0  19      331.07      369.20     78.23 o 
  -1   0  19        2.78       58.06     61.06 o 
   1   0  19     1940.85     2027.14    168.10 o 
   3   0  19       98.91       92.45     88.20 o 
  -7   1  19       52.20       25.70     59.48 o 
  -6   1  19       44.56       72.73     53.71 o 
  -5   1  19       86.71      -19.79     49.76 o 
  -4   1  19     1130.73     1194.21     75.16 o 
  -3   1  19       13.26      -22.39     46.62 o 
  -2   1  19       67.81       78.93     47.75 o 
  -1   1  19       76.65       97.05     45.81 o 
   0   1  19       56.39      103.76     52.89 o 
   1   1  19      177.40      141.34     41.76 o 
   2   1  19        2.58      -23.23     46.52 o 
   3   1  19      112.37       48.01     44.64 o 
   4   1  19      115.67       76.53     88.03 o 
  -7   2  19      209.97      296.97     65.30 o 
  -6   2  19      205.16      276.32     58.46 o 
  -5   2  19      226.54      257.73     56.43 o 
  -4   2  19       14.52      -20.81     47.30 o 
  -3   2  19      203.76      206.78     54.47 o 
  -2   2  19      608.29      777.33     47.86 o 
  -1   2  19      132.32      147.70     74.53 o 
   0   2  19      163.40      151.49     41.49 o 
   1   2  19       30.69       -0.72     37.94 o 
   2   2  19       50.91       58.63     38.44 o 
   3   2  19       18.59      -15.41     43.03 o 
   4   2  19       63.63      -39.76     81.76 o 
  -7   3  19        4.15      -58.35     58.35 o 
  -6   3  19       48.22       53.32     54.10 o 
  -5   3  19       10.67       83.99     52.55 o 
  -4   3  19      296.12      186.99     54.19 o 
  -3   3  19       37.43        2.59     48.50 o 
  -2   3  19      674.01      750.82     73.40 o 
  -1   3  19      195.79      182.89     59.24 o 
   0   3  19      106.05       38.08     40.48 o 
   1   3  19      670.60      681.04     51.67 o 
   2   3  19      143.29      113.25     46.57 o 
   3   3  19      122.78       29.36     46.12 o 
  -7   4  19       40.71      122.53     60.61 o 
  -6   4  19       78.91       76.17     54.97 o 
  -5   4  19      172.15      155.31     53.91 o 
  -4   4  19       30.03       21.49     49.64 o 
  -3   4  19       19.78       36.38     34.24 o 
  -2   4  19        8.51      -37.86     37.86 o 
  -1   4  19      685.42      610.48     65.48 o 
   0   4  19      481.74      584.18     50.95 o 
   1   4  19      263.60      259.95     56.14 o 
   2   4  19        4.76      -30.33     44.67 o 
   3   4  19       70.94       63.75     56.64 o 
  -7   5  19       47.55       45.60     64.35 o 
  -6   5  19      119.43      108.72     56.09 o 
  -5   5  19        0.05      -47.64     47.64 o 
  -4   5  19        0.34      -46.56     63.21 o 
  -3   5  19       31.94       27.39     32.29 o 
  -2   5  19        6.80      -38.06     38.06 o 
  -1   5  19      312.22      235.00     45.62 o 
   0   5  19      190.45      203.23     43.95 o 
   1   5  19       20.14       95.80     40.09 o 
   2   5  19       78.96      102.73     48.95 o 
   3   5  19        7.21      -20.27     45.95 o 
  -7   6  19        7.86       17.10     82.30 o 
  -6   6  19       49.19       -6.83     52.93 o 
  -5   6  19       44.79      -18.80     50.96 o 
  -4   6  19        9.68      -47.47     47.47 o 
  -3   6  19       15.99       38.04     35.17 o 
  -2   6  19       19.23      -30.56     30.56 o 
  -1   6  19      540.01      609.14     53.74 o 
   0   6  19      278.97      279.84     46.96 o 
   1   6  19        2.71      -46.21     46.21 o 
   2   6  19       74.44       86.29     48.92 o 
   3   6  19        1.70      -46.42     46.42 o 
  -6   7  19        1.26       -7.06     53.47 o 
  -5   7  19      357.52      439.17     62.31 o 
  -4   7  19       41.60        6.16     37.48 o 
  -3   7  19        5.29      -21.78     34.16 o 
  -2   7  19      152.25      171.31     34.91 o 
  -1   7  19      368.59      432.90     40.29 o 
   0   7  19        2.00      -16.02     39.25 o 
   1   7  19      596.15      571.98     63.27 o 
   2   7  19      809.67      856.04     69.73 o 
   3   7  19      138.51      155.16     54.87 o 
  -6   8  19       34.66       30.03     57.90 o 
  -5   8  19      312.15      247.15     58.64 o 
  -4   8  19       48.83       21.65     45.53 o 
  -3   8  19       36.23        0.55     32.30 o 
  -2   8  19      108.50      133.64     35.13 o 
  -1   8  19       73.68       17.20     33.72 o 
   0   8  19      291.11      305.39     42.80 o 
   1   8  19        5.06      -41.58     41.58 o 
   2   8  19      519.26      613.52     57.98 o 
   3   8  19      200.75      170.18     56.98 o 
  -6   9  19       10.04      -54.07     54.07 o 
  -5   9  19       80.89       68.51     55.03 o 
  -4   9  19      314.85      377.11     53.27 o 
  -3   9  19      291.20      248.57     42.73 o 
  -2   9  19       32.19      -21.81     32.30 o 
  -1   9  19        7.42      -35.77     35.77 o 
   0   9  19       62.58       10.98     42.84 o 
   1   9  19        5.78      -42.70     42.70 o 
   2   9  19       41.93       -8.25     44.83 o 
  -5  10  19        3.46       75.88     44.80 o 
  -4  10  19        0.15      -39.68     48.34 o 
  -3  10  19       85.12       18.36     38.59 o 
  -2  10  19       91.06       59.94     34.96 o 
  -1  10  19       18.36      -34.00     34.00 o 
   0  10  19      268.45      203.06     49.54 o 
   1  10  19      637.24      675.13     59.74 o 
   2  10  19       16.12        9.86     45.88 o 
  -5  11  19       69.22       48.68     58.36 o 
  -4  11  19        9.54      -46.56     46.56 o 
  -3  11  19      130.08       94.99     42.61 o 
  -2  11  19       27.23      -23.71     37.67 o 
  -1  11  19      495.81      628.65     72.22 o 
   0  11  19      131.24       84.35     47.59 o 
   1  11  19        0.75      -11.02     46.42 o 
  -4  12  19       35.81       -8.81     43.42 o 
  -3  12  19      153.86      122.66     47.25 o 
  -2  12  19      420.99      416.09     50.32 o 
  -1  12  19       15.05      -39.04     39.04 o 
   0  12  19        6.60       -3.41     47.52 o 
   1  12  19      248.65      217.03     53.82 o 
  -4  13  19      109.01       74.90     47.28 o 
  -3  13  19       14.52       -6.06     49.68 o 
  -2  13  19       24.81      -39.21     39.21 o 
  -1  13  19      298.28      325.02     48.25 o 
   0  13  19       17.71      -25.91     43.14 o 
  -2  14  19        6.42      -17.89     47.36 o 
  -6   0  20      113.75      212.78     86.99 o 
  -4   0  20      573.88      581.48     89.10 o 
  -2   0  20       99.86       46.54     67.81 o 
   0   0  20     1769.44     1848.17    110.24 o 
   2   0  20       45.11       65.40     97.11 o 
  -7   1  20       95.99       73.28     61.80 o 
  -6   1  20        6.44      -13.88     53.45 o 
  -5   1  20      432.74      498.81     63.68 o 
  -4   1  20        1.88      -46.36     46.36 o 
  -3   1  20      174.55      112.68     55.51 o 
  -2   1  20        1.68       -0.40     46.24 o 
  -1   1  20       65.19       35.66     46.98 o 
   0   1  20       36.50        7.80     45.17 o 
   1   1  20        0.99      -22.44     51.74 o 
   2   1  20       63.64       62.48     46.08 o 
   3   1  20       80.65      -29.05     66.95 o 
  -7   2  20        4.24      -45.37     57.60 o 
  -6   2  20       51.79       -6.78     54.30 o 
  -5   2  20        0.21      -41.80     48.98 o 
  -4   2  20       49.52      100.00     51.98 o 
  -3   2  20      182.61      214.98     54.24 o 
  -2   2  20       15.51       86.86     49.76 o 
  -1   2  20      511.99      498.11     62.73 o 
   0   2  20        0.03      -50.25     50.25 o 
   1   2  20       18.42       61.57     40.33 o 
   2   2  20      181.96      120.58     49.87 o 
   3   2  20      422.10      484.71     77.72 o 
  -6   3  20       81.93       37.12     55.53 o 
  -5   3  20      422.45      611.40     66.57 o 
  -4   3  20       11.72      -49.16     49.16 o 
  -3   3  20        2.97      -32.92     48.53 o 
  -2   3  20      107.56       82.71     48.92 o 
  -1   3  20       18.11       16.80     59.10 o 
   0   3  20      413.78      491.71     55.06 o 
   1   3  20      336.57      368.29     47.69 o 
   2   3  20        7.60      -45.43     45.43 o 
   3   3  20       37.16       16.47     48.18 o 
  -6   4  20        6.79      -52.80     52.80 o 
  -5   4  20      147.27      212.34     58.05 o 
  -4   4  20       61.81       48.31     51.17 o 
  -3   4  20     1005.07      930.82    114.27 o 
  -2   4  20        8.56      -78.99     78.99 o 
  -1   4  20       10.70      -39.79     39.79 o 
   0   4  20        4.77      -16.62     39.60 o 
   1   4  20        5.10      -15.30     47.24 o 
   2   4  20       85.60       57.96     49.49 o 
   3   4  20       53.04       28.64     50.41 o 
  -6   5  20        2.73      127.01     58.30 o 
  -5   5  20        3.83      -42.12     51.93 o 
  -4   5  20        5.38       -4.13     50.43 o 
  -3   5  20      163.64      172.83     42.81 o 
  -2   5  20        3.21       -2.51     51.01 o 
  -1   5  20       88.72       86.89     42.89 o 
   0   5  20      523.92      490.11     55.74 o 
   1   5  20       57.41      -34.06     47.21 o 
   2   5  20      147.48       92.60     51.63 o 
  -6   6  20       36.05       81.30     57.88 o 
  -5   6  20      531.77      490.30     65.16 o 
  -4   6  20       50.71      111.50     52.38 o 
  -3   6  20      204.64      210.91     61.72 o 
  -2   6  20       33.50       25.82     32.90 o 
  -1   6  20       65.50       52.61     38.16 o 
   0   6  20      180.97      193.59     45.68 o 
   1   6  20        0.85      -10.46     47.71 o 
   2   6  20      331.65      379.06     64.48 o 
  -6   7  20       12.28       44.00     57.69 o 
  -5   7  20       81.80       44.99     54.88 o 
  -4   7  20      257.71      119.56     56.96 o 
  -3   7  20       86.00        7.58     41.71 o 
  -2   7  20      160.04      134.29     35.34 o 
  -1   7  20      650.67      752.22     47.05 o 
   0   7  20        1.50      -48.82     48.82 o 
   1   7  20      238.33      189.18     66.88 o 
   2   7  20      169.03      193.00     56.48 o 
  -5   8  20       11.14        6.95     55.44 o 
  -4   8  20       63.14       -8.91     51.81 o 
  -3   8  20      203.47      205.77     41.70 o 
  -2   8  20      103.61       78.75     35.42 o 
  -1   8  20      251.66      201.32     37.92 o 
   0   8  20      395.49      478.40     55.44 o 
   1   8  20       41.15      -21.40     44.32 o 
   2   8  20      160.77      144.38     49.28 o 
  -5   9  20       28.80       14.41     65.60 o 
  -4   9  20       70.46       44.77     63.40 o 
  -3   9  20        2.59      -17.42     38.12 o 
  -2   9  20       37.01       21.77     34.55 o 
  -1   9  20      112.95       94.14     40.48 o 
   0   9  20      154.60       67.75     47.87 o 
   1   9  20      534.00      537.52     58.69 o 
  -5  10  20       38.78      -41.17     56.21 o 
  -4  10  20      256.98      176.09     67.84 o 
  -3  10  20       21.00        6.10     39.46 o 
  -2  10  20       73.69      -14.89     36.39 o 
  -1  10  20       70.33       10.45     39.26 o 
   0  10  20      823.09      905.33     66.35 o 
   1  10  20       24.58        1.30     47.45 o 
  -4  11  20       43.86        3.60     48.99 o 
  -3  11  20       43.04      -38.06     39.82 o 
  -2  11  20      405.86      389.54     47.81 o 
  -1  11  20        1.90      -37.95     37.95 o 
   0  11  20       10.07       29.13     43.12 o 
  -3  12  20      215.93      302.23     52.55 o 
  -2  12  20        7.11       -7.42     45.84 o 
  -1  12  20      177.44      133.97     44.95 o 
  -5   0  21      668.91      709.70    101.38 o 
  -3   0  21      144.31       79.90     73.46 o 
  -1   0  21      121.18      122.54     71.88 o 
   1   0  21        6.57      -24.22     86.53 o 
  -6   1  21       26.50      159.40     60.09 o 
  -5   1  21       61.92        4.69     54.99 o 
  -4   1  21        6.32       28.79     65.31 o 
  -3   1  21       52.16      101.74     52.57 o 
  -2   1  21        1.83      -15.99     48.37 o 
  -1   1  21        3.33      -46.51     46.51 o 
   0   1  21      230.41      209.40     51.63 o 
   1   1  21       13.60       32.86     53.06 o 
   2   1  21       45.72      -65.50     75.05 o 
  -6   2  21      136.15      160.84     61.12 o 
  -5   2  21      115.05      106.81     58.10 o 
  -4   2  21       20.13       13.16     51.59 o 
  -3   2  21      105.13      111.15     52.60 o 
  -2   2  21      883.41     1000.80     72.45 o 
  -1   2  21      118.39      191.99     52.04 o 
   0   2  21        1.23      -53.44     53.51 o 
   1   2  21       59.37       -8.63     50.00 o 
   2   2  21      209.87      136.52     52.53 o 
  -6   3  21      118.96       69.32     58.81 o 
  -5   3  21       15.41        1.55     53.54 o 
  -4   3  21        1.50       15.04     53.09 o 
  -3   3  21        0.18      -10.94     50.61 o 
  -2   3  21       25.67       20.15     49.68 o 
  -1   3  21       91.97      161.27     59.38 o 
   0   3  21      173.84      160.74     55.10 o 
   1   3  21      255.72      237.47     55.39 o 
   2   3  21       12.43      -48.24     48.24 o 
  -6   4  21        8.22       16.48     57.44 o 
  -5   4  21        4.12       21.61     53.98 o 
  -4   4  21       60.48       73.95     53.20 o 
  -3   4  21        7.18        3.04     49.12 o 
  -2   4  21        5.83      -23.17     48.52 o 
  -1   4  21        0.08       -9.43     54.84 o 
   0   4  21        4.56      -41.51     41.51 o 
   1   4  21       86.38      -10.61     66.19 o 
   2   4  21        1.15      -48.51     48.51 o 
  -5   5  21       48.91      127.77     57.54 o 
  -4   5  21        5.89      -42.77     51.59 o 
  -3   5  21      338.62      288.50     56.68 o 
  -2   5  21       17.77      -21.37     56.09 o 
  -1   5  21      267.01      275.74     50.14 o 
   0   5  21       31.78       59.33     43.81 o 
   1   5  21      215.59      175.82     54.40 o 
  -5   6  21      259.67      306.89     63.04 o 
  -4   6  21       16.00      -35.08     51.84 o 
  -3   6  21      107.01       98.85     53.09 o 
  -2   6  21      194.17      272.49     53.09 o 
  -1   6  21      921.33     1224.18     83.52 o 
   0   6  21       16.67       55.37     53.37 o 
   1   6  21      273.36      247.04     69.17 o 
  -5   7  21       36.46       -2.24     54.41 o 
  -4   7  21        8.23      -55.96     55.96 o 
  -3   7  21       15.82       17.14     58.32 o 
  -2   7  21       29.19        8.68     39.66 o 
  -1   7  21        2.22       61.30     35.90 o 
   0   7  21        0.16      -27.84     51.63 o 
   1   7  21        0.22      -11.32     52.29 o 
  -4   8  21        3.39      -50.02     50.02 o 
  -3   8  21        0.46       -0.76     74.08 o 
  -2   8  21      245.77      249.32     39.18 o 
  -1   8  21       99.43       66.84     36.51 o 
   0   8  21        0.10       -7.14     47.22 o 
  -4   9  21      530.54      510.36     67.60 o 
  -3   9  21       27.58      -16.27     45.84 o 
  -2   9  21       18.61       10.80     36.27 o 
  -1   9  21        0.21      -39.31     39.75 o 
   0   9  21     1630.00     1822.98     81.09 o 
  -3  10  21        3.66      -35.04     48.03 o 
  -2  10  21      116.17       63.00     42.21 o 
  -1  10  21        1.85      -50.47     59.13 o 
  -4   0  22      267.16      299.49     85.81 o 
  -2   0  22       66.15      -30.28     71.56 o 
   0   0  22      698.56      790.26     93.48 o 
  -5   1  22        1.83      -66.26     66.26 o 
  -4   1  22       59.62        4.19     53.29 o 
  -3   1  22      209.03      112.85     55.04 o 
  -2   1  22      516.00      518.67     63.34 o 
  -1   1  22        1.14      -14.14     47.88 o 
   0   1  22       84.44       79.18     50.60 o 
   1   1  22       61.43       16.22     57.73 o 
  -5   2  22      252.15      216.48     60.82 o 
  -4   2  22        1.74        4.05     53.20 o 
  -3   2  22        2.48       17.53     52.40 o 
  -2   2  22       25.78      -45.38     49.25 o 
  -1   2  22       32.08       25.17     49.23 o 
   0   2  22      129.59       99.55     50.82 o 
   1   2  22       19.20       55.18     89.50 o 
  -5   3  22      312.23      382.80     69.29 o 
  -4   3  22       55.16       20.10     53.42 o 
  -3   3  22       18.77      -11.91     50.95 o 
  -2   3  22      512.91      607.93     92.13 o 
  -1   3  22      203.47      234.87     58.09 o 
   0   3  22        4.44      -54.43     54.43 o 
   1   3  22      136.72      114.16     54.01 o 
  -5   4  22      175.62      167.41     59.50 o 
  -4   4  22        1.11       52.01     54.47 o 
  -3   4  22      684.37      694.19     68.29 o 
  -2   4  22      328.72      215.99     55.67 o 
  -1   4  22      207.21      196.02     63.49 o 
   0   4  22        5.17      -50.92     50.92 o 
  -4   5  22      358.13      280.60     64.14 o 
  -3   5  22      108.03      135.63     55.49 o 
  -2   5  22        2.53       -1.52     51.79 o 
  -1   5  22       48.34      106.16     61.30 o 
   0   5  22        7.35        6.66     55.58 o 
  -4   6  22        8.59      -46.76     52.44 o 
  -3   6  22       78.70       80.80     54.42 o 
  -2   6  22      279.93      254.41     55.27 o 
  -1   6  22       77.02       82.86     47.78 o 
   0   6  22       67.20       72.65     57.18 o 
  -3   7  22      141.15       30.58     54.55 o 
  -2   7  22      400.46      400.80     65.64 o 
  -1   7  22      784.09      897.98     78.02 o 
  -2   8  22        4.57      -50.47     50.47 o 
  -3   0  23      207.74      127.56     81.32 o 
  -1   0  23      284.98      230.86     80.78 o 
  -3   1  23      255.72      308.45     61.28 o 
  -2   1  23        1.20       -4.13     51.78 o 
  -1   1  23        4.90        4.57     50.61 o 
  -3   2  23      172.75      170.56     59.18 o 
  -2   2  23      163.36      175.76     56.94 o 
  -1   2  23       20.69       40.27     51.68 o 
  -3   3  23       11.53      -14.43     53.28 o 
  -2   3  23      704.82      676.80    107.65 o 
  -1   3  23       18.31      -16.02     51.56 o 
  -2   4  23        0.00       -0.66     52.93 o 
                                                 
