# Supplementary material for: 2-[4-(2-{5-tert-Butyl-2-chloro-3-[2-(3-pentyl-1,3-benzothia­zol-2-yl­idene)ethyl­idene]cyclo­hex-1-en­yl}ethen­yl)-3-cyano-5,5-dimethyl­furan-2-yl­idene]malono­nitrile
Source: Acta Crystallogr Sect E Struct Rep Online. 2012 Dec 22;69(Pt 1):o120–1. doi: 10.1107/S1600536812050842 (PMC3588378; doi:10.1107/S1600536812050842)
Supplement: Supplementary file 3 [file e-69-0o120-Isup3.cml]

<?xml version="1.0" encoding="UTF-8"?>
<cml convention="cmlDict:cmllite" xmlns="http://www.xml-cml.org/schema" xmlns:cmlDict="http://www.xml-cml.org/dictionary/cml/" xmlns:nameDict="http://www.xml-cml.org/dictionary/cml/name/">
  <molecule id="m1">
    <name dictRef="nameDict:unknown">2-[4-(2-{5-tert-Butyl-2-chloro-3-[2-(3-pentyl-1,3-benzothiazol-2-ylidene)ethylidene]cyclohex-1-enyl}ethenyl)-3-cyano-5,5-dimethylfuran-2-ylidene]malononitrile</name>
    <atomArray>
      <atom id="a1" elementType="C" hydrogenCount="0"/>
      <atom id="a2" elementType="C"/>
      <atom id="a3" elementType="C"/>
      <atom id="a4" elementType="C"/>
      <atom id="a66" elementType="H"/>
      <atom id="a67" elementType="H"/>
      <atom id="a68" elementType="H"/>
      <atom id="a69" elementType="H"/>
      <atom id="a70" elementType="H"/>
      <atom id="a71" elementType="H"/>
      <atom id="a72" elementType="H"/>
      <atom id="a73" elementType="H"/>
      <atom id="a74" elementType="H"/>
      <atom id="a5" elementType="Cl" hydrogenCount="0">
        <label value="Cl" dictRef="cmlDict:locant"/>
      </atom>
      <atom id="a6" elementType="C">
        <label value="1" dictRef="cmlDict:locant"/>
      </atom>
      <atom id="a7" elementType="C">
        <label value="2" dictRef="cmlDict:locant"/>
      </atom>
      <atom id="a8" elementType="C">
        <label value="3" dictRef="cmlDict:locant"/>
      </atom>
      <atom id="a9" elementType="C">
        <label value="4" dictRef="cmlDict:locant"/>
      </atom>
      <atom id="a10" elementType="C">
        <label value="5" dictRef="cmlDict:locant"/>
      </atom>
      <atom id="a75" elementType="H"/>
      <atom id="a76" elementType="H"/>
      <atom id="a77" elementType="H"/>
      <atom id="a78" elementType="H"/>
      <atom id="a79" elementType="H"/>
      <atom id="a80" elementType="H"/>
      <atom id="a81" elementType="H"/>
      <atom id="a82" elementType="H"/>
      <atom id="a83" elementType="H"/>
      <atom id="a84" elementType="H"/>
      <atom id="a85" elementType="H"/>
      <atom id="a22" elementType="C">
        <label value="1" dictRef="cmlDict:locant"/>
      </atom>
      <atom id="a23" elementType="C">
        <label value="2" dictRef="cmlDict:locant"/>
      </atom>
      <atom id="a86" elementType="H"/>
      <atom id="a87" elementType="H"/>
      <atom id="a24" elementType="C" hydrogenCount="0">
        <label value="1" dictRef="cmlDict:locant"/>
      </atom>
      <atom id="a25" elementType="C" hydrogenCount="0">
        <label value="2" dictRef="cmlDict:locant"/>
      </atom>
      <atom id="a26" elementType="C" hydrogenCount="0">
        <label value="3" dictRef="cmlDict:locant"/>
      </atom>
      <atom id="a27" elementType="C">
        <label value="4" dictRef="cmlDict:locant"/>
      </atom>
      <atom id="a28" elementType="C">
        <label value="5" dictRef="cmlDict:locant"/>
      </atom>
      <atom id="a29" elementType="C">
        <label value="6" dictRef="cmlDict:locant"/>
      </atom>
      <atom id="a88" elementType="H"/>
      <atom id="a89" elementType="H"/>
      <atom id="a90" elementType="H"/>
      <atom id="a91" elementType="H"/>
      <atom id="a92" elementType="H"/>
      <atom id="a30" elementType="C">
        <label value="1" dictRef="cmlDict:locant"/>
      </atom>
      <atom id="a31" elementType="C">
        <label value="2" dictRef="cmlDict:locant"/>
      </atom>
      <atom id="a93" elementType="H"/>
      <atom id="a94" elementType="H"/>
      <atom id="a32" elementType="C" hydrogenCount="0">
        <label value="C" dictRef="cmlDict:locant"/>
      </atom>
      <atom id="a33" elementType="N" hydrogenCount="0">
        <label value="N" dictRef="cmlDict:locant"/>
      </atom>
      <atom id="a34" elementType="C">
        <label value="1" dictRef="cmlDict:locant"/>
        <label value="C" dictRef="cmlDict:locant"/>
      </atom>
      <atom id="a95" elementType="H"/>
      <atom id="a96" elementType="H"/>
      <atom id="a97" elementType="H"/>
      <atom id="a35" elementType="O" hydrogenCount="0">
        <label value="1" dictRef="cmlDict:locant"/>
        <label value="O" dictRef="cmlDict:locant"/>
      </atom>
      <atom id="a36" elementType="C" hydrogenCount="0">
        <label value="2" dictRef="cmlDict:locant"/>
      </atom>
      <atom id="a37" elementType="C" hydrogenCount="0">
        <label value="3" dictRef="cmlDict:locant"/>
      </atom>
      <atom id="a38" elementType="C" hydrogenCount="0">
        <label value="4" dictRef="cmlDict:locant"/>
      </atom>
      <atom id="a39" elementType="C" hydrogenCount="0">
        <label value="5" dictRef="cmlDict:locant"/>
      </atom>
      <atom id="a40" elementType="C" hydrogenCount="0">
        <label value="1" dictRef="cmlDict:locant"/>
      </atom>
      <atom id="a41" elementType="C" hydrogenCount="0">
        <label value="2" dictRef="cmlDict:locant"/>
      </atom>
      <atom id="a42" elementType="C" hydrogenCount="0">
        <label value="3" dictRef="cmlDict:locant"/>
      </atom>
      <atom id="a44" elementType="N" hydrogenCount="0">
        <label value="N" dictRef="cmlDict:locant"/>
      </atom>
      <atom id="a46" elementType="N" hydrogenCount="0">
        <label value="N'" dictRef="cmlDict:locant"/>
      </atom>
      <atom id="a56" elementType="S" hydrogenCount="0">
        <label value="1" dictRef="cmlDict:locant"/>
        <label value="S" dictRef="cmlDict:locant"/>
      </atom>
      <atom id="a57" elementType="C" hydrogenCount="0">
        <label value="2" dictRef="cmlDict:locant"/>
      </atom>
      <atom id="a58" elementType="N" hydrogenCount="0">
        <label value="3" dictRef="cmlDict:locant"/>
        <label value="N" dictRef="cmlDict:locant"/>
      </atom>
      <atom id="a59" elementType="C" hydrogenCount="0">
        <label value="3a" dictRef="cmlDict:locant"/>
      </atom>
      <atom id="a60" elementType="C">
        <label value="4" dictRef="cmlDict:locant"/>
      </atom>
      <atom id="a61" elementType="C">
        <label value="5" dictRef="cmlDict:locant"/>
      </atom>
      <atom id="a62" elementType="C">
        <label value="6" dictRef="cmlDict:locant"/>
      </atom>
      <atom id="a63" elementType="C">
        <label value="7" dictRef="cmlDict:locant"/>
      </atom>
      <atom id="a64" elementType="C" hydrogenCount="0">
        <label value="7a" dictRef="cmlDict:locant"/>
      </atom>
      <atom id="a98" elementType="H"/>
      <atom id="a99" elementType="H"/>
      <atom id="a100" elementType="H"/>
      <atom id="a101" elementType="H"/>
      <atom id="a65" elementType="C">
        <label value="1'" dictRef="cmlDict:locant"/>
        <label value="C'" dictRef="cmlDict:locant"/>
      </atom>
      <atom id="a102" elementType="H"/>
      <atom id="a103" elementType="H"/>
      <atom id="a104" elementType="H"/>
    </atomArray>
    <bondArray>
      <bond id="a1_a2" atomRefs2="a1 a2" order="S"/>
      <bond id="a1_a3" atomRefs2="a1 a3" order="S"/>
      <bond id="a1_a4" atomRefs2="a1 a4" order="S"/>
      <bond id="a2_a66" atomRefs2="a2 a66" order="S"/>
      <bond id="a2_a67" atomRefs2="a2 a67" order="S"/>
      <bond id="a2_a68" atomRefs2="a2 a68" order="S"/>
      <bond id="a3_a69" atomRefs2="a3 a69" order="S"/>
      <bond id="a3_a70" atomRefs2="a3 a70" order="S"/>
      <bond id="a3_a71" atomRefs2="a3 a71" order="S"/>
      <bond id="a4_a72" atomRefs2="a4 a72" order="S"/>
      <bond id="a4_a73" atomRefs2="a4 a73" order="S"/>
      <bond id="a4_a74" atomRefs2="a4 a74" order="S"/>
      <bond id="a6_a7" atomRefs2="a6 a7" order="S"/>
      <bond id="a7_a8" atomRefs2="a7 a8" order="S"/>
      <bond id="a8_a9" atomRefs2="a8 a9" order="S"/>
      <bond id="a9_a10" atomRefs2="a9 a10" order="S"/>
      <bond id="a6_a75" atomRefs2="a6 a75" order="S"/>
      <bond id="a6_a76" atomRefs2="a6 a76" order="S"/>
      <bond id="a7_a77" atomRefs2="a7 a77" order="S"/>
      <bond id="a7_a78" atomRefs2="a7 a78" order="S"/>
      <bond id="a8_a79" atomRefs2="a8 a79" order="S"/>
      <bond id="a8_a80" atomRefs2="a8 a80" order="S"/>
      <bond id="a9_a81" atomRefs2="a9 a81" order="S"/>
      <bond id="a9_a82" atomRefs2="a9 a82" order="S"/>
      <bond id="a10_a83" atomRefs2="a10 a83" order="S"/>
      <bond id="a10_a84" atomRefs2="a10 a84" order="S"/>
      <bond id="a10_a85" atomRefs2="a10 a85" order="S"/>
      <bond id="a22_a23" atomRefs2="a22 a23" order="S"/>
      <bond id="a22_a86" atomRefs2="a22 a86" order="S"/>
      <bond id="a23_a87" atomRefs2="a23 a87" order="S"/>
      <bond id="a24_a25" atomRefs2="a24 a25" order="D"/>
      <bond id="a25_a26" atomRefs2="a25 a26" order="S"/>
      <bond id="a26_a27" atomRefs2="a26 a27" order="S"/>
      <bond id="a27_a28" atomRefs2="a27 a28" order="S"/>
      <bond id="a28_a29" atomRefs2="a28 a29" order="S"/>
      <bond id="a24_a29" atomRefs2="a24 a29" order="S"/>
      <bond id="a27_a88" atomRefs2="a27 a88" order="S"/>
      <bond id="a27_a89" atomRefs2="a27 a89" order="S"/>
      <bond id="a28_a90" atomRefs2="a28 a90" order="S"/>
      <bond id="a29_a91" atomRefs2="a29 a91" order="S"/>
      <bond id="a29_a92" atomRefs2="a29 a92" order="S"/>
      <bond id="a22_a26" atomRefs2="a22 a26" order="D"/>
      <bond id="a5_a25" atomRefs2="a5 a25" order="S"/>
      <bond id="a1_a28" atomRefs2="a1 a28" order="S"/>
      <bond id="a30_a31" atomRefs2="a30 a31" order="D"/>
      <bond id="a30_a93" atomRefs2="a30 a93" order="S"/>
      <bond id="a31_a94" atomRefs2="a31 a94" order="S"/>
      <bond id="a24_a31" atomRefs2="a24 a31" order="S"/>
      <bond id="a32_a33" atomRefs2="a32 a33" order="T"/>
      <bond id="a34_a95" atomRefs2="a34 a95" order="S"/>
      <bond id="a34_a96" atomRefs2="a34 a96" order="S"/>
      <bond id="a34_a97" atomRefs2="a34 a97" order="S"/>
      <bond id="a35_a36" atomRefs2="a35 a36" order="S"/>
      <bond id="a36_a37" atomRefs2="a36 a37" order="S"/>
      <bond id="a37_a38" atomRefs2="a37 a38" order="D"/>
      <bond id="a38_a39" atomRefs2="a38 a39" order="S"/>
      <bond id="a35_a39" atomRefs2="a35 a39" order="S"/>
      <bond id="a34_a39" atomRefs2="a34 a39" order="S"/>
      <bond id="a32_a37" atomRefs2="a32 a37" order="S"/>
      <bond id="a30_a38" atomRefs2="a30 a38" order="S"/>
      <bond id="a40_a41" atomRefs2="a40 a41" order="S"/>
      <bond id="a41_a42" atomRefs2="a41 a42" order="S"/>
      <bond id="a40_a44" atomRefs2="a40 a44" order="T"/>
      <bond id="a42_a46" atomRefs2="a42 a46" order="T"/>
      <bond id="a36_a41" atomRefs2="a36 a41" order="D"/>
      <bond id="a56_a57" atomRefs2="a56 a57" order="S"/>
      <bond id="a57_a58" atomRefs2="a57 a58" order="S"/>
      <bond id="a58_a59" atomRefs2="a58 a59" order="S"/>
      <bond id="a59_a64" atomRefs2="a59 a64" order="D"/>
      <bond id="a56_a64" atomRefs2="a56 a64" order="S"/>
      <bond id="a63_a62" atomRefs2="a63 a62" order="D"/>
      <bond id="a62_a61" atomRefs2="a62 a61" order="S"/>
      <bond id="a61_a60" atomRefs2="a61 a60" order="D"/>
      <bond id="a64_a63" atomRefs2="a64 a63" order="S"/>
      <bond id="a60_a59" atomRefs2="a60 a59" order="S"/>
      <bond id="a60_a98" atomRefs2="a60 a98" order="S"/>
      <bond id="a61_a99" atomRefs2="a61 a99" order="S"/>
      <bond id="a62_a100" atomRefs2="a62 a100" order="S"/>
      <bond id="a63_a101" atomRefs2="a63 a101" order="S"/>
      <bond id="a6_a58" atomRefs2="a6 a58" order="S"/>
      <bond id="a57_a23" atomRefs2="a57 a23" order="D"/>
      <bond id="a65_a102" atomRefs2="a65 a102" order="S"/>
      <bond id="a65_a103" atomRefs2="a65 a103" order="S"/>
      <bond id="a65_a104" atomRefs2="a65 a104" order="S"/>
      <bond id="a65_a39" atomRefs2="a65 a39" order="S"/>
    </bondArray>
  </molecule>
</cml>
